# Supplementary material for: The PIK3CA/AKT pathway drives therapy resistance in rhabdomyosarcoma
Source: Nat Commun. 2025 Dec 10;17:65. doi: 10.1038/s41467-025-66632-9 (PMC12770561; doi:10.1038/s41467-025-66632-9)
Supplement: Supplementary file 3 — Supplementary Data 1 [file 41467_2025_66632_MOESM3_ESM.xlsx]

## Sheet: table
Sample	Variants				CNV
	gene	protein mutation	point mutation	Allele freq.	gene	CNR
RDS	NRAS	p.Gln61His	c.742C>T	0.998	MYC	0.88
	TP53	p.Arg248Trp	c.2929G>T	0.5	FLT3	-0.503
	NF1	p.Glu977Ter	c.183A>T	0.67	FOXL2	-1.237
					CDKN2A	-0.759
					MITF	-0.729
					RB1	-0.453
RDR1	NRAS	p.Gln61His	c.183A>T	0.686	MYC	1.008
	TP53	p.Arg248Trp	c.742C>T	1	CDKN2A	-0.69
	NF1	p.Glu977Ter	c.2929G>T	0.531	FOXL2	-1.008
					MITF	-0.779
					RB1	-0.439
RDR4	NRAS	p.Gln61His	c.183A>T	0.677	MYC	1.006
	TP53	p.Arg248Trp	c.742C>T	1	CDKN2A	-0.724
	NF1	p.Glu977Ter	c.2929G>T	0.48	MITF	-0.797
					FOXL2	-0.803
					JAK2	-0.472
					RB1	-0.335
41S	TP53	p.Pro152AlafsTer14	c.454_466delCCGCCCGGCACCC	0.862
	APC	p.Ser2621Cys	c.7862C>G	0.684
	ERBB3	p.Leu1177Ile	c.3529C>A	0.244
41R1	TP53	p.Pro152AlafsTer14	c.454_466delCCGCCCGGCACCC	0.851
	APC	p.Ser2621Cys	c.7862C>G	0.682
	ERBB3	p.Leu1177Ile	c.3529C>A	0.262
41R2	TP53	p.Pro152AlafsTer14	c.454_466delCCGCCCGGCACCC	0.867
	APC	p.Ser2621Cys	c.7862C>G	0.677
	ERBB3	p.Leu1177Ile	c.3529C>A	0.222
139S	HRAS	p.Gly13Arg	c.37G>C	0.995	CDK4	0.669
	TP53	p.Cys242Tyr	c.725G>A	0.534	CDKN2A	-0.714
	TP53	null	c.560-2A>G	0.438
139R1	HRAS	p.Gly13Arg	c.37G>C	0.998	CDK4	0.875
	TP53	p.Cys242Tyr	c.725G>A	0.478	CDKN2A	-0.573
	TP53	null	c.560-2A>G	0.42
39S	HRAS	p.Gly13Arg	c.37G>C	1	CDKN2A	ND
	PIK3CA	p.His1047Arg	c.3140A>G	0.5
39R2	HRAS	p.Gly13Arg	c.37G>C	0.997	CDKN2A	ND
	PIK3CA	p.His1047Arg	c.3140A>G	0.404
39R2	HRAS	p.Gly13Arg	c.37G>C	1	CDKN2A	ND
	PIK3CA	p.His1047Arg	c.3140A>G	0.37
