# Supplementary material for: The PIK3CA/AKT pathway drives therapy resistance in rhabdomyosarcoma
Source: Nat Commun. 2025 Dec 10;17:65. doi: 10.1038/s41467-025-66632-9 (PMC12770561; doi:10.1038/s41467-025-66632-9)
Supplement: Supplementary file 4 — Supplementary Data 2 [file 41467_2025_66632_MOESM4_ESM.xlsx]

## Sheet: Table S2
		Chr	Start	End	Reference	Change	Type	Exonic/Splicing	refGene ID	Exonic variant function	Effect	Nucleotide and Amino Acid Change by isoform (refGene)	Resistant Allele Fraction	# of reads in Resistant
	RD-R1 Changes	chr11	18287664	18287664	G	A	SNV	exonic	HPS5	nonsynonymous SNV	missense_variant	HPS5:NM_007216:exon17:c.C2246T:p.A749V,HPS5:NM_181508:exon17:c.C2246T:p.A749V,HPS5:NM_181507:exon18:c.C2588T:p.A863V	0.468085	47
		chr11	88175209	88175209	A	T	SNV	exonic	RAB38	nonsynonymous SNV	missense_variant	RAB38:NM_022337:exon1:c.T176A:p.V59E	0.47619	42
		chr12	54282196	54282196	G	T	SNV	exonic	HNRNPA1	nonsynonymous SNV	missense_variant	HNRNPA1:NM_002136:exon4:c.G386T:p.G129V,HNRNPA1:NM_031157:exon4:c.G386T:p.G129V	0.5	56
		chr12	54282200	54282200	A	T	SNV	exonic	HNRNPA1	nonsynonymous SNV	missense_variant	HNRNPA1:NM_002136:exon4:c.A390T:p.K130N,HNRNPA1:NM_031157:exon4:c.A390T:p.K130N	0.5	56
		chr14	24370588	24370588	T	G	SNV	exonic	NFATC4	nonsynonymous SNV	missense_variant	NFATC4:NM_001198965:exon2:c.T1190G:p.I397S,NFATC4:NM_001198966:exon2:c.T980G:p.I327S,NFATC4:NM_001288802:exon2:c.T1154G:p.I385S,NFATC4:NM_001363681:exon2:c.T1154G:p.I385S,NFATC4:NM_001363682:exon2:c.T1154G:p.I385S,NFATC4:NM_004554:exon2:c.T1190G:p.I397S,NFATC4:NM_001136022:exon3:c.T1379G:p.I460S,NFATC4:NM_001198967:exon3:c.T1379G:p.I460S,NFATC4:NM_001320043:exon3:c.T1379G:p.I460S	0.368421	76
		chr16	87410282	87410282	A	G	SNV	exonic	ZCCHC14	stoploss	stop_lost	ZCCHC14:NM_015144:exon13:c.T3259C:p.X1087R	0.632653	49
		chr1	24058961	24058961	C	G	SNV	exonic	MYOM3	nonsynonymous SNV	missense_variant	MYOM3:NM_152372:exon36:c.G4013C:p.R1338T	0.430769	65
		chr1	75932075	75932075	A	T	SNV	exonic	ASB17	nonsynonymous SNV	missense_variant	ASB17:NM_080868:exon1:c.T217A:p.F73I	0.393939	66
		chr1	171275496	171275496	G	C	SNV	exonic	FMO1	nonsynonymous SNV	missense_variant	FMO1:NM_001282692:exon3:c.G484C:p.D162H,FMO1:NM_001282694:exon3:c.G283C:p.D95H,FMO1:NM_001282693:exon4:c.G472C:p.D158H,FMO1:NM_002021:exon4:c.G472C:p.D158H	0.363636	77
		chr1	229477741	229477741	G	T	SNV	exonic	NUP133	nonsynonymous SNV	missense_variant	NUP133:NM_018230:exon13:c.C1612A:p.Q538K	0.468085	47
		chr2	178784078	178784078	C	A	SNV	exonic	TTN	stopgain	stop_gained	TTN:NM_003319:exon15:c.G2629T:p.E877X,TTN:NM_133432:exon15:c.G2629T:p.E877X,TTN:NM_133437:exon15:c.G2629T:p.E877X,TTN:NM_001256850:exon16:c.G2767T:p.E923X,TTN:NM_001267550:exon16:c.G2767T:p.E923X,TTN:NM_133378:exon16:c.G2767T:p.E923X,TTN:NM_133379:exon16:c.G2767T:p.E923X	0.373333	75
		chr2	185809087	185809087	G	T	SNV	exonic	FSIP2	nonsynonymous SNV	missense_variant	FSIP2:NM_173651:exon17:c.G19781T:p.R6594L	0.411765	51
		chr3	31990430	31990430	G	C	SNV	exonic	ZNF860	nonsynonymous SNV	missense_variant	ZNF860:NM_001137674:exon2:c.G1351C:p.E451Q	0.361111	36
		chr6	28153989	28153989	G	C	SNV	exonic	ZKSCAN8	nonsynonymous SNV	missense_variant	ZKSCAN8:NM_001278122:exon6:c.G1148C:p.G383A,ZKSCAN8:NM_006298:exon6:c.G1709C:p.G570A,ZKSCAN8:NM_001278119:exon7:c.G1709C:p.G570A,ZKSCAN8:NM_001278121:exon7:c.G1148C:p.G383A	0.392157	51
		chr6	79513268	79513268	C	T	SNV	exonic	LCA5	nonsynonymous SNV	missense_variant	LCA5:NM_001122769:exon3:c.G664A:p.A222T,LCA5:NM_181714:exon4:c.G664A:p.A222T	0.333333	42
		chr7	144075007	144075007	A	G	SNV	exonic	OR2A25	nonsynonymous SNV	missense_variant	OR2A25:NM_001004488:exon1:c.A788G:p.Y263C	0.333333	93
		chr9	2054646	2054646	G	C	SNV	exonic	SMARCA2	nonsynonymous SNV	missense_variant	SMARCA2:NM_001289396:exon6:c.G1096C:p.G366R,SMARCA2:NM_001289397:exon6:c.G1096C:p.G366R,SMARCA2:NM_003070:exon6:c.G1096C:p.G366R,SMARCA2:NM_139045:exon6:c.G1096C:p.G366R	1	31
		chr2	134718789	134718791	CTC	-	INDEL	exonic	TMEM163	nonframeshift deletion	conservative_inframe_deletion	TMEM163:NM_030923:exon1:c.145_147del:p.E49del	0.386364	51
		chr7	76261377	76261379	AAG	-	INDEL	exonic	SRRM3	nonframeshift deletion	disruptive_inframe_deletion	SRRM3:NM_001110199:exon7:c.601_603del:p.K204del,SRRM3:NM_001291831:exon7:c.601_603del:p.K204del	0.360656	67
		chr10	48788569	48788572	AAGA	-	INDEL	exonic	WDFY4	frameshift deletion	frameshift_variant	WDFY4:NM_001370153:exon21:c.3848_3851del:p.R1285Ffs*7,WDFY4:NM_020945:exon21:c.3848_3851del:p.R1285Ffs*7	0.372549	54
		chr16	4272706	4272707	AA	-	INDEL	exonic	TFAP4	frameshift deletion	frameshift_variant	TFAP4:NM_003223:exon1:c.40_41del:p.L14Afs*16	0.578947	59
		chr20	43596479	43596480	TG	-	INDEL	exonic	IFT52	frameshift deletion	frameshift_variant	IFT52:NM_001303458:exon3:c.164_165del:p.W56Dfs*13,IFT52:NM_001303459:exon3:c.164_165del:p.W56Dfs*13,IFT52:NM_016004:exon3:c.164_165del:p.W56Dfs*13	0.343284	72
	RD-R4 Changes	chr10	104179880	104179880	A	G	SNV	exonic	CFAP43	nonsynonymous SNV	missense_variant	CFAP43:NM_025145:exon18:c.T2342C:p.V781A	0.302326	43
		chr12	54282196	54282196	G	T	SNV	exonic	HNRNPA1	nonsynonymous SNV	missense_variant	HNRNPA1:NM_002136:exon4:c.G386T:p.G129V,HNRNPA1:NM_031157:exon4:c.G386T:p.G129V	0.447761	67
		chr12	54282200	54282200	A	T	SNV	exonic	HNRNPA1	nonsynonymous SNV	missense_variant	HNRNPA1:NM_002136:exon4:c.A390T:p.K130N,HNRNPA1:NM_031157:exon4:c.A390T:p.K130N	0.441176	68
		chr14	24370588	24370588	T	G	SNV	exonic	NFATC4	nonsynonymous SNV	missense_variant	NFATC4:NM_001198965:exon2:c.T1190G:p.I397S,NFATC4:NM_001198966:exon2:c.T980G:p.I327S,NFATC4:NM_001288802:exon2:c.T1154G:p.I385S,NFATC4:NM_001363681:exon2:c.T1154G:p.I385S,NFATC4:NM_001363682:exon2:c.T1154G:p.I385S,NFATC4:NM_004554:exon2:c.T1190G:p.I397S,NFATC4:NM_001136022:exon3:c.T1379G:p.I460S,NFATC4:NM_001198967:exon3:c.T1379G:p.I460S,NFATC4:NM_001320043:exon3:c.T1379G:p.I460S	0.4	85
		chr16	87410282	87410282	A	G	SNV	exonic	ZCCHC14	stoploss	stop_lost	ZCCHC14:NM_015144:exon13:c.T3259C:p.X1087R	0.5	46
		chr17	2343546	2343546	T	C	SNV	exonic	SGSM2	nonsynonymous SNV	missense_variant&splice_region_variant	SGSM2:NM_001098509:exon2:c.T59C:p.V20A,SGSM2:NM_001346700:exon2:c.T59C:p.V20A,SGSM2:NM_014853:exon2:c.T59C:p.V20A	0.35443	79
		chr17	48607946	48607946	A	G	SNV	exonic	HOXB7	nonsynonymous SNV	missense_variant	HOXB7:NM_004502:exon2:c.T550C:p.W184R	0.45098	51
		chr19	9529614	9529614	T	C	SNV	exonic	ZNF426	nonsynonymous SNV	missense_variant	ZNF426:NM_001300883:exon6:c.A317G:p.E106G,ZNF426:NM_001318055:exon7:c.A98G:p.E33G,ZNF426:NM_024106:exon8:c.A431G:p.E144G	0.428571	49
		chr19	37739042	37739042	G	A	SNV	exonic	ZNF573	nonsynonymous SNV	missense_variant	ZNF573:NM_001172692:exon4:c.C1184T:p.S395L,ZNF573:NM_001172690:exon5:c.C1448T:p.S483L,ZNF573:NM_001172691:exon5:c.C1442T:p.S481L,ZNF573:NM_001172689:exon6:c.C1184T:p.S395L,ZNF573:NM_152360:exon8:c.C1274T:p.S425L	0.395833	48
		chr1	75932075	75932075	A	T	SNV	exonic	ASB17	nonsynonymous SNV	missense_variant	ASB17:NM_080868:exon1:c.T217A:p.F73I	0.4375	48
		chr1	229477741	229477741	G	T	SNV	exonic	NUP133	nonsynonymous SNV	missense_variant	NUP133:NM_018230:exon13:c.C1612A:p.Q538K	0.56	25
		chr2	142885536	142885536	G	C	SNV	exonic	KYNU	nonsynonymous SNV	missense_variant&splice_region_variant	KYNU:NM_001032998:exon2:c.G169C:p.V57L,KYNU:NM_003937:exon2:c.G169C:p.V57L,KYNU:NM_001199241:exon3:c.G169C:p.V57L	0.355932	59
		chr3	3040131	3040131	C	A	SNV	exonic	CNTN4	nonsynonymous SNV	missense_variant	CNTN4:NM_001206956:exon11:c.C1271A:p.A424D,CNTN4:NM_175613:exon11:c.C1274A:p.A425D,CNTN4:NM_001206955:exon19:c.C2258A:p.A753D,CNTN4:NM_001350095:exon20:c.C2258A:p.A753D,CNTN4:NM_175607:exon20:c.C2258A:p.A753D	0.347826	46
		chr3	31990430	31990430	G	C	SNV	exonic	ZNF860	nonsynonymous SNV	missense_variant	ZNF860:NM_001137674:exon2:c.G1351C:p.E451Q	0.432432	37
		chr3	48589665	48589665	C	T	SNV	exonic	COL7A1	nonsynonymous SNV	missense_variant	COL7A1:NM_000094:exon17:c.G2104A:p.V702I	0.322917	96
		chr6	28153989	28153989	G	C	SNV	exonic	ZKSCAN8	nonsynonymous SNV	missense_variant	ZKSCAN8:NM_001278122:exon6:c.G1148C:p.G383A,ZKSCAN8:NM_006298:exon6:c.G1709C:p.G570A,ZKSCAN8:NM_001278119:exon7:c.G1709C:p.G570A,ZKSCAN8:NM_001278121:exon7:c.G1148C:p.G383A	0.463415	41
		chrX	47576356	47576356	A	G	SNV	exonic	SYN1	nonsynonymous SNV	missense_variant	SYN1:NM_006950:exon8:c.T1031C:p.L344P,SYN1:NM_133499:exon8:c.T1031C:p.L344P	0.804348	46
		chr7	80804175	80804177	GAA	-	INDEL	exonic	SEMA3C	nonframeshift deletion	conservative_inframe_deletion	SEMA3C:NM_001350120:exon8:c.784_786del:p.F262del,SEMA3C:NM_006379:exon8:c.730_732del:p.F244del,SEMA3C:NM_001350121:exon9:c.556_558del:p.F186del	0.375	60
		chr10	48788569	48788572	AAGA	-	INDEL	exonic	WDFY4	frameshift deletion	frameshift_variant	WDFY4:NM_001370153:exon21:c.3848_3851del:p.R1285Ffs*7,WDFY4:NM_020945:exon21:c.3848_3851del:p.R1285Ffs*7	0.367347	55
		chr17	7500829	7500830	TC	-	INDEL	exonic	POLR2A	frameshift deletion	frameshift_variant	POLR2A:NM_000937:exon11:c.1862_1863del:p.P623Wfs*19	0.438202	91
		chr17	55720707	55720715	GACTCTCCC	-	INDEL	exonic	TMEM100	nonframeshift deletion	disruptive_inframe_deletion	TMEM100:NM_018286:exon2:c.356_364del:p.R119_S121del,TMEM100:NM_001099640:exon4:c.356_364del:p.R119_S121del	0.346667	77
	Rh41-R1 Changes	chr11	47248752	47248752	A	G	SNV	exonic	ACP2	nonsynonymous SNV	missense_variant	ACP2:NM_001302490:exon1:c.T38C:p.L13P,ACP2:NM_001302491:exon1:c.T38C:p.L13P,ACP2:NM_001610:exon1:c.T38C:p.L13P	0.428571	49
		chr12	6621013	6621013	A	G	SNV	exonic	LPAR5	nonsynonymous SNV	missense_variant	LPAR5:NM_001142961:exon2:c.T236C:p.L79P,LPAR5:NM_020400:exon2:c.T236C:p.L79P	0.466667	30
		chr14	104887858	104887858	C	T	SNV	exonic	CEP170B	nonsynonymous SNV	missense_variant	CEP170B:NM_015005:exon11:c.C3409T:p.R1137C,CEP170B:NM_001112726:exon12:c.C3619T:p.R1207C	0.463415	41
		chr1	27349677	27349677	A	G	SNV	exonic	SYTL1	nonsynonymous SNV	missense_variant	SYTL1:NM_001193308:exon8:c.A659G:p.E220G,SYTL1:NM_032872:exon8:c.A623G:p.E208G	0.311688	77
		chr1	110603401	110603401	A	G	SNV	exonic	KCNA2	nonsynonymous SNV	missense_variant	KCNA2:NM_004974:exon3:c.T1382C:p.I461T	0.305085	59
		chr2	108765070	108765070	C	T	SNV	exonic	RANBP2	nonsynonymous SNV	missense_variant	RANBP2:NM_006267:exon20:c.C4531T:p.P1511S	0.377358	53
		chr3	46265877	46265877	T	C	SNV	exonic	CCR3	nonsynonymous SNV	missense_variant	CCR3:NM_178329:exon2:c.T719C:p.L240P,CCR3:NM_001164680:exon3:c.T773C:p.L258P,CCR3:NM_001837:exon3:c.T719C:p.L240P,CCR3:NM_178328:exon3:c.T782C:p.L261P	0.472222	36
		chr6	106520636	106520636	T	G	SNV	exonic	CRYBG1	nonsynonymous SNV	missense_variant	CRYBG1:NM_001624:exon2:c.T2204G:p.I735S,CRYBG1:NM_001371242:exon4:c.T3428G:p.I1143S	0.421875	64
		chr7	1898311	1898311	G	T	SNV	exonic	MAD1L1	nonsynonymous SNV	missense_variant	MAD1L1:NM_001304525:exon3:c.C255A:p.F85L,MAD1L1:NM_001304524:exon16:c.C1611A:p.F537L,MAD1L1:NM_001304523:exon17:c.C1887A:p.F629L,MAD1L1:NM_001013836:exon18:c.C1887A:p.F629L,MAD1L1:NM_001013837:exon18:c.C1887A:p.F629L,MAD1L1:NM_003550:exon18:c.C1887A:p.F629L	0.369231	65
		chrX	80443647	80443647	C	-	INDEL	exonic	TENT5D	frameshift deletion	frameshift_variant	TENT5D:NM_152630:exon3:c.1108delC:p.V372Lfs*17,TENT5D:NM_001170574:exon5:c.1108delC:p.V372Lfs*17	0.4	39
	Rh41-R2 Changes	chr10	116638384	116638384	T	C	SNV	exonic	PNLIPRP2	unknown	missense_variant	UNKNOWN	0.413043	46
		chr12	47078123	47078123	G	C	SNV	exonic	AMIGO2	nonsynonymous SNV	missense_variant	AMIGO2:NM_181847:exon2:c.C880G:p.L294V,AMIGO2:NM_001143668:exon3:c.C880G:p.L294V,AMIGO2:NM_001370299:exon3:c.C880G:p.L294V	0.358491	53
		chr12	48139914	48139914	T	C	SNV	splicing	PFKM	.	splice_donor_variant&intron_variant	.	0.382979	47
		chr17	75596772	75596772	A	G	SNV	exonic	MYO15B	nonsynonymous SNV	missense_variant	MYO15B:NM_001309242:exon13:c.A3284G:p.E1095G	0.328767	73
		chr20	3786101	3786101	C	G	SNV	exonic	CENPB	nonsynonymous SNV	missense_variant	CENPB:NM_001810:exon1:c.G383C:p.R128P	0.322581	31
		chr3	46714218	46714218	C	T	SNV	exonic	PRSS50	nonsynonymous SNV	missense_variant&splice_region_variant	PRSS50:NM_013270:exon4:c.G754A:p.G252S	0.512195	41
		chr4	343833	343833	A	G	SNV	exonic	ZNF141	nonsynonymous SNV	missense_variant	ZNF141:NM_001348278:exon2:c.A55G:p.K19E,ZNF141:NM_001348279:exon2:c.A55G:p.K19E,ZNF141:NM_001348280:exon2:c.A55G:p.K19E,ZNF141:NM_003441:exon2:c.A55G:p.K19E	0.385714	70
		chr4	184011422	184011422	C	T	SNV	exonic	STOX2	nonsynonymous SNV	missense_variant&splice_region_variant	STOX2:NM_020225:exon3:c.C2584T:p.R862C	0.320755	53
		chr7	1898311	1898311	G	T	SNV	exonic	MAD1L1	nonsynonymous SNV	missense_variant	MAD1L1:NM_001304525:exon3:c.C255A:p.F85L,MAD1L1:NM_001304524:exon16:c.C1611A:p.F537L,MAD1L1:NM_001304523:exon17:c.C1887A:p.F629L,MAD1L1:NM_001013836:exon18:c.C1887A:p.F629L,MAD1L1:NM_001013837:exon18:c.C1887A:p.F629L,MAD1L1:NM_003550:exon18:c.C1887A:p.F629L	0.428571	63
		chr7	41964563	41964563	T	C	SNV	exonic	GLI3	nonsynonymous SNV	missense_variant	GLI3:NM_000168:exon15:c.A4510G:p.I1504V	0.377778	45
