# Supplementary material for: The PIK3CA/AKT pathway drives therapy resistance in rhabdomyosarcoma
Source: Nat Commun. 2025 Dec 10;17:65. doi: 10.1038/s41467-025-66632-9 (PMC12770561; doi:10.1038/s41467-025-66632-9)
Supplement: Supplementary file 5 — Supplementary Data 3 [file 41467_2025_66632_MOESM5_ESM.xlsx]

## Sheet: Sheet1
	PIK3 Pathway genes	RD cell line
		RD base copy number (RDS)	RD-R1			RD-R4
			Copy number changes (cell fraction)*	Structural variants (Variant allele fraction)*	Impact on PIK3 pathway	Copy number changes (cell fraction)*	Structural variants (Variant allele fraction)*	Impact on PIK3 Pathway
	PIK3CA	1	No change	No events	NA	No change	No events	NA
	PIK3R1	1	No change	No events	NA	No change	No events	NA
	PIK3R2	3	No change	No events	NA	No change	No events	NA
	PTEN	3	Loss of one copy (0.51)	No events	None Predicted, subclonal	Loss of one copy (0.44)	No events	None Predicted, subclonal
	PDPK1	2	No change	No events	NA	No change	No events	NA
	AKT1	2	No change	No events	NA	No change	No events	NA
	AKT2	3	Loss of one copy (0.51)	No events	None Predicted, subclonal	Loss of one copy (0.44)	No events	None Predicted, subclonal
	FOXO1	1	No change	No events	NA	No change	No events	NA
	FOXO3	2	No change	No events	NA	No change	No events	NA
	MTOR	2	No change	No events	NA	No change	No events	NA
	RICTOR	3	No change	No events	NA	No change	No events	NA
	TSC1	3	No change	No events	NA	No change	No events	NA
	TSC2	2	No change	No events	NA	No change	No events	NA
	RHEB	3	No change	No events	NA	No change	No events	NA
	AKT1S1	3	Loss of one copy (0.51)	No events	None Predicted, subclonal	Loss of one copy (0.44)	No events	None Predicted, subclonal
	RPTOR	2	No change	Intronic insertion (0.42)	NA	Gain of four copies (0.40)	No events	Unknown, subclonal
	MLST8	2	No change	No events	NA	No change	No events	NA
	PIK3 Pathway genes	Rh41 cell line
		Rh41 base copy number (Rh41S)	Rh41-R1			Rh41-R2
			Copy number changes (cell fraction)*	Structural variants (Variant allele fraction)*	Impact on PIK3 Pathway	Copy number changes (cell fraction)*	Structural variants (Variant allele fraction)*	Impact on PIK3 Pathaway
	PIK3CA	2	Gain of one copy (0.58)	No events	None predicted, subclonal	Gain of one copy (0.49)	No events	None predicted, subclonal
	PIK3R1	2	No change	No events	NA	No change	No events	NA
	PIK3R2	1	No change	No events	NA	No change	No events	NA
	PTEN	2	No change	No events	NA	No change	No events	NA
	PDPK1	3	No change	No events	NA	No change	No events	NA
	AKT1	1	Loss of one copy (0.64) / No Change	No events	None predicted, subclonal	No change	No events	NA
	AKT2	3	No change	No events	NA	Loss of one copy (0.46)	No events	None predicted, subclonal
	FOXO1	3	No change	No events	NA	No change	No events	NA
	FOXO3	2	Gain of one copy (0.62)	No events	Unknown, sublconal	Gain of one copy (0.49)	No events	Unknown, sublconal
	MTOR	3	Loss of one copy (0.39)	No events	None predicted, subclonal	No change	No events	NA
	RICTOR	2	No change	No events	NA	No change	No events	NA
	TSC1	3	No change	No events	NA	No change	No events	NA
	TSC2	3	No change	No events	NA	No change	No events	NA
	RHEB	2	Gain of one copy (0.70)	No events	Unknown, sublconal	Gain of one copy (0.49)	No events	Unknown, sublconal
	AKT1S1	3	No change	No events	NA	Loss of one copy (0.46)	No events	None predicted, subclonal
	RPTOR	3	No change	No events	NA	No change	No events	NA
	MLST8	3	No change	No events	NA	No change	No events	NA
