# Supplementary material for: The PIK3CA/AKT pathway drives therapy resistance in rhabdomyosarcoma
Source: Nat Commun. 2025 Dec 10;17:65. doi: 10.1038/s41467-025-66632-9 (PMC12770561; doi:10.1038/s41467-025-66632-9)
Supplement: Supplementary file 6 — Supplementary Data 4 [file 41467_2025_66632_MOESM6_ESM.xlsx]

## Sheet: Sheet1
Model	Passage number	IC50 Replicate 1	IC50 Replicate 2	IC50 Replicate 3	Average IC50	Mean Diff. to Sensitive	Reduced PIK3CA after serial passage
RD-S	p7	4.237	3.762	3.479	3.826	0
RD-R1 #2	p7	16.49	12.15	12.84	13.8267	10	Yes
RD-R1 #2	p44	6.914	4.294	2.839	4.68233	0.8563
RD-R1 #7	p7	16.49	10.39	14.41	13.7633	9.937	Yes
RD-R1 #7	p44	6.835	6.914	5.014	6.25433	2.428
RD-R4 #2	p7	16.69	8.462	14.73	13.294	9.468	Yes
RD-R4 #2	p44	3.357	2.834	6.063	4.08467	0.2587
RD-R4 #6	p7	10.81	14.89	11.39	12.3633	8.537	No
RD-R4 #6	p44	7.942	7.975	12.53	9.48233	5.656
Rh41-S	p7	11.21	11.99	10.41	11.2	0
Rh41-R1 #1	p7	36.76	44.64	32.35	37.92	26.71	Yes
Rh41-R1 #1	p44	24.33	9.284	8.849	14.15	2.951
Rh41-R1 #5	p7	43.11	20.26	33.56	32.31	21.11	Yes
Rh41-R1 #5	p44	7.876	7.958	7.189	7.674	-3.53
Rh41-R2 #1	p7	47	48.16	58.21	51.12	39.92	Yes
Rh41-R2 #1	p44	16.51	19.42	10.45	15.46	4.257
Rh41-R2 #3	p7	41.58	52.74	33.54	42.62	31.42	No
Rh41-R2 #3	p44	14.24	47.8	22.85	28.3	17.09
