# Supplementary material for: The PIK3CA/AKT pathway drives therapy resistance in rhabdomyosarcoma
Source: Nat Commun. 2025 Dec 10;17:65. doi: 10.1038/s41467-025-66632-9 (PMC12770561; doi:10.1038/s41467-025-66632-9)
Supplement: Supplementary file 7 — Supplementary Data 5 [file 41467_2025_66632_MOESM7_ESM.xlsx]

## Sheet: Supp Table 6
		OT	Duvelisib	OT+ Duvelisib	Idealisib	OT+ Idealisib	Temsirolimus	OT+ Temsirolimus	Everolimus	OT+ Everolimus	Vistusertib	OT+ Vistusertib	Dacomitinib	OT+ Dacomitinib	Osimertinib	OT+ Osimertinib	Neratinib	OT+ Neratinib	Cabozantinib	OT+ Cabozantinib	Alpelisib	OT+ Alpelisib
	RDS	0.351036	0.867122	0.673442	0.935666	0.5147	0.47648	0.29883	0.633183	0.430426	0.806568	0.476592	1	ND	1	ND	0.935669	ND	0.972444	ND	0.835624	0.406605
		0.366499	0.814935	0.469798	0.885773	0.508278	0.526875	0.315206	0.488011	0.417657	0.75806	0.529322	0.967073	ND	1	ND	0.97851	ND	0.980342	ND	0.925011	0.469513
		0.349216	0.964887	0.501971	0.782902	0.557047	0.571963	0.337822	0.659894	0.424441	0.914086	0.478027	0.989631	ND	1	ND	0.893018	ND	1.0163	ND	0.811889	0.412742
	RDR1	0.75254	0.848478	0.509616	0.855514	0.630446	0.58813	0.380194	0.694916	0.483698	0.970993	0.61093	ND	0.713594	ND	0.829965	ND	0.671757	ND	0.772003	0.826199	0.174393
		0.712725	0.887355	0.496359	0.986768	0.610083	0.635714	0.448939	0.773821	0.531822	0.952876	0.690739	ND	0.767838	ND	0.827726	ND	0.6916	ND	0.708039	0.774968	0.178692
		0.754313	0.925553	0.554647	0.995226	0.633173	0.655027	0.411041	0.679939	0.514805	1	0.600698	ND	0.700514	ND	0.888106	ND	0.681612	ND	0.807479	0.797051	0.184316
	RDR4	0.562492	0.698745	0.425338	0.855514	0.51664	0.605444	0.338928	0.649423	0.44266	0.956431	0.341421	ND	0.502234	ND	0.576302	ND	0.440165	ND	0.508233	0.676527	0.208655
		0.550438	0.769619	0.366799	0.986768	0.518701	0.67786	0.318411	0.653252	0.487911	1	0.493242	ND	0.527215	ND	0.544618	ND	0.518128	ND	0.543355	0.698745	0.19558
		0.562492	0.710974	0.466152	0.995226	0.537711	0.68158	0.323114	0.766421	0.441403	1	0.513644	ND	0.572127	ND	0.574407	ND	0.420271	ND	0.396587	0.677944	0.183611
	Rh41S	0.559424	0.73819	0.700437	0.743169	0.649954	0.599251	0.517391	0.603062	0.470216	0.555934	0.422252	1	ND	0.97691	ND	0.887185	ND	0.815634	ND	0.567421	0.461993
		0.557313	0.833466	0.665531	0.698161	0.569997	0.547421	0.501296	0.584396	0.471095	0.595606	0.44135	0.965907	ND	1.0419	ND	1.06538	ND	0.882233	ND	0.570141	0.526818
		0.507074	0.773023	0.697237	0.828151	0.642727	0.625229	0.419855	0.651214	0.491121	0.611932	0.456833	0.973683	ND	0.893751	ND	0.978814	ND	0.744127	ND	0.569388	0.58925
	Rh41R1	0.883272	0.757255	0.752957	0.977313	0.687436	0.712866	0.557538	0.664554	0.463716	0.734418	0.461413	ND	0.789083	ND	1.0265	ND	0.749822	ND	0.548351	0.65269	0.224491
		0.869563	0.848479	0.709952	1.04444	0.725003	0.67329	0.559257	0.634026	0.567016	0.758855	0.514963	ND	0.804916	ND	0.838198	ND	0.779954	ND	0.574363	0.624345	0.229426
		0.982728	0.767874	0.759214	0.9726	0.591575	0.705427	0.591908	0.774942	0.488821	0.735529	0.485558	ND	0.731889	ND	0.743764	ND	0.726476	ND	0.507394	0.655988	0.240084
	Rh41R2	0.770939	0.829323	0.673719	0.97432	0.779319	0.673948	0.60835	0.903048	0.621928	0.663965	0.543269	ND	0.79306	ND	0.642975	ND	0.60684	ND	0.452357	0.329919	0.037961
		0.774489	0.896919	0.660535	0.88162	0.767098	0.733719	0.535567	0.836833	0.625477	0.582761	0.455365	ND	0.703295	ND	0.54585	ND	0.528834	ND	0.432474	0.390084	0.03014
		0.763759	1.06469	0.766329	0.894528	0.69299	0.718031	0.58185	0.850916	0.624239	0.67673	0.462298	ND	0.625003	ND	0.588677	ND	0.533327	ND	0.430179	0.410704	0.028717
