# Supplementary material for: The PIK3CA/AKT pathway drives therapy resistance in rhabdomyosarcoma
Source: Nat Commun. 2025 Dec 10;17:65. doi: 10.1038/s41467-025-66632-9 (PMC12770561; doi:10.1038/s41467-025-66632-9)
Supplement: Supplementary file 8 — Supplementary Data 6 [file 41467_2025_66632_MOESM8_ESM.xlsx]

## Sheet: Sheet1
Fold change over WT control (ralative to GAPDH)
	RD		Rh41
	PI3K H1047R	Myr-AKT1	PI3K H1047R	Myr-AKT1
PI3K p110α	24.5245	6.02161	2.06593	1.18435
PI3K p85	4.9801	8.70027	2.28522	2.54568
pNRF2 (Ser40)	6.61559	10.4705	7.59404	12.0429
NRF2	5.15236	11.04	11.5112	5.98578
pAKT (Ser473)	7.5057	13.4584	7.6716	34.7191
AKT	0.790237	2.61845	0.853542	2.36255
MDR1	2.83872	5.04572	5.71903	4.19217
MRP1	9.54619	5.09621	2.26729	2.83546
BCRP	8.10427	8.37579	3.00297	2.01223
