# Supplementary material for: The PIK3CA/AKT pathway drives therapy resistance in rhabdomyosarcoma
Source: Nat Commun. 2025 Dec 10;17:65. doi: 10.1038/s41467-025-66632-9 (PMC12770561; doi:10.1038/s41467-025-66632-9)
Supplement: Supplementary file 9 — Supplementary Data 7 [file 41467_2025_66632_MOESM9_ESM.xlsx]

## Sheet: Sheet1
		Primer Name	Sequence (5'-3')
	ChIP-qPCR Primer	ABCC1-ChIP-F	AACAGTATTCACCTCCTTC
		ABCC1-ChIP-R	TAAAGTCTCCACGTTCATG
		ABCG2-ChIP-F	ATCCCATTCACCAGAAACCA
		ABCG2-ChIP-R	ACTCTGGTTCATTCCGTTCG
		ABCB1-ChIP-F	CCTCAACCTCCTGCATTCAA
		ABCB1-ChIP-R	GGAACTTTACACGGCTCATCT
		ABCB1-EMSA-F	GCTCTGTCACCAAGGTTGAA
		ABCB1-EMSA-R	AGCTACTTGAGAGGAGGATGT
	qRT-PCR Primer	ABCB1-F	GAGAGATCCTCACCAAGCGG
		ABCB1-R	ATCATTGGCGAGCCTGGTAG
		ABCC1-F	GAGAGTTCCAAGGTGGATGC
		ABCC1-R	AGGGCCCAAAGGTCTTGTAT
		ABCG2-F	TTCGGCTTGCAACAACTATG
		ABCG2-R	TCCAGACACACCACGGATAA
		b-actin-F	TGGCACCACACCTTCTACAAT
		b-actin-R	AGAGGCGTACAGGGATAGCA
