# Supplementary material for: The PIK3CA/AKT pathway drives therapy resistance in rhabdomyosarcoma
Source: Nat Commun. 2025 Dec 10;17:65. doi: 10.1038/s41467-025-66632-9 (PMC12770561; doi:10.1038/s41467-025-66632-9)
Supplement: Supplementary file 10 — Supplementary Data 8 [file 41467_2025_66632_MOESM10_ESM.xlsx]

## Sheet: Combined Data
RD-S1 vs RD-R1 comparison
Comparison across state	Gene	avg_log2FC	pct.1 (resistant)	pct.2 (parental)	p_val_adj	diff.pct
Sk-Mes	COL6A3	1.94173	0.945	0.558	1.2e-209	0.387
Sk-Mes	DIRAS3	1.60151	0.754	0.133	4.06e-202	0.621
Sk-Mes	CYP1B1	1.42983	0.455	0.069	2.12e-93	0.386
Sk-Mes	COL1A1	1.30798	0.957	0.808	3.13e-152	0.149
Sk-Mes	TGFBI	1.13347	0.987	0.921	8.64e-134	0.066
Sk-Mes	S100A2	1.08985	0.648	0.308	1.83e-85	0.34
Sk-Mes	TAGLN2	0.999402	0.985	0.909	1.18e-155	0.076
Sk-Mes	LTBP1	0.997595	0.843	0.488	1.23e-128	0.355
Sk-Mes	ITGB1	0.99706	0.982	0.873	6.21e-177	0.109
Sk-Mes	TUBA1A	0.903756	0.988	0.891	3.98e-144	0.097
Sk-Mes	SPOCK1	0.844916	0.576	0.042	1.08e-156	0.534
Sk-Mes	SVIL	0.841876	0.801	0.364	5.65e-126	0.437
Sk-Mes	PPFIBP1	0.839978	0.923	0.707	1.49e-121	0.216
Sk-Mes	FAM20C	0.80614	0.736	0.309	1.25e-111	0.427
Sk-Mes	IGFBP5	0.772828	0.263	0.068	6.04e-30	0.195
Sk-Mes	RASSF8	0.772701	0.855	0.608	1.64e-97	0.247
Sk-Mes	TMEM158	0.745209	0.539	0.126	4.25e-96	0.413
Sk-Mes	NRP1	0.740746	0.774	0.441	4.26e-92	0.333
Sk-Mes	AC096559.1	0.731254	0.703	0.307	2.01e-105	0.396
Sk-Mes	HLA-B	0.71774	0.72	0.421	3.27e-69	0.299
Sk-Mes	LGALS3	0.707695	0.949	0.813	6.78e-91	0.136
Sk-Mes	COL14A1	0.699235	0.674	0.42	7.89e-46	0.254
Sk-Mes	IFI27L2	0.668379	0.703	0.303	2.37e-96	0.4
Sk-Mes	GLIPR1	0.66345	0.569	0.197	2.14e-83	0.372
Sk-Mes	SAT1	0.659898	0.466	0.303	2.42e-17	0.163
Sk-Mes	HTRA1	0.65273	0.414	0.069	4.12e-78	0.345
Sk-Mes	UNC5B	0.652702	0.498	0.11	3.41e-86	0.388
Sk-Mes	EPAS1	0.650107	0.499	0.137	3.74e-80	0.362
Sk-Mes	CD44	0.643096	0.953	0.857	3.57e-88	0.096
Sk-Mes	HLA-A	0.630335	0.822	0.596	1.06e-71	0.226
Sk-Mes	ARHGAP29	0.623758	0.796	0.608	1.38e-47	0.188
Sk-Mes	TAX1BP1	0.614881	0.983	0.922	1.14e-91	0.061
Sk-Mes	WNT5A	0.613105	0.643	0.314	2.01e-67	0.329
Sk-Mes	COL6A2	0.612153	0.862	0.713	3.02e-48	0.149
Sk-Mes	RECQL	0.603971	0.826	0.613	8.74e-74	0.213
Sk-Mes	KIF5B	0.600792	0.927	0.83	8.77e-71	0.097
Sk-Mes	MYLK	0.597629	0.669	0.308	3.16e-83	0.361
Sk-Mes	PRDX2	0.596394	0.966	0.89	2.23e-90	0.076
Sk-Mes	ADAMTS1	0.577596	0.483	0.233	3.95e-40	0.25
Sk-Mes	CTSB	0.571994	0.785	0.563	4.48e-53	0.222
Sk-Mes	H2AFJ	0.562628	0.67	0.339	2.23e-72	0.331
Sk-Mes	COL5A1	0.561221	0.611	0.264	2.3e-68	0.347
Sk-Mes	RBP1	0.560991	0.423	0.011	1.28e-113	0.412
Sk-Mes	DUSP4	0.552679	0.418	0.042	8.48e-92	0.376
Sk-Mes	ZEB1	0.551427	0.721	0.475	1.16e-55	0.246
Sk-Mes	HAS2	0.5485	0.311	0.023	4.76e-68	0.288
Sk-Mes	YBX3	0.543911	0.975	0.922	5.29e-75	0.053
Sk-Mes	DYNLT3	0.542309	0.748	0.528	4.67e-58	0.22
Sk-Mes	TSPAN9	0.541084	0.711	0.425	2.05e-62	0.286
Sk-Mes	STK17A	0.540156	0.918	0.826	1.83e-45	0.092
Sk-Mes	CXXC5	0.529806	0.872	0.683	5.56e-52	0.189
Sk-Mes	SELM	0.528643	0.807	0.57	1.03e-57	0.237
Sk-Mes	ISLR	0.526803	0.403	0.015	6.13e-103	0.388
Sk-Mes	GDI2	0.524474	0.843	0.632	8.43e-61	0.211
Sk-Mes	MMP2	0.522502	0.492	0.113	9.4e-83	0.379
Sk-Mes	PMEPA1	0.522378	0.561	0.237	2.75e-59	0.324
Sk-Mes	SYNJ2	0.514635	0.677	0.404	7.14e-52	0.273
Sk-Mes	COL15A1	0.511602	0.314	0.056	3.65e-52	0.258
Sk-Mes	NRP2	0.511188	0.594	0.298	6.87e-51	0.296
Sk-Mes	SAMD9L	0.507857	0.617	0.399	2.93e-30	0.218
Sk-Mes	RRBP1	0.505236	0.94	0.878	9.11e-51	0.062
Sk-Mes	ECHS1	-0.500554	0.802	0.942	4.15e-62	-0.14
Sk-Mes	SAMD5	-0.505698	0.587	0.8	1.35e-47	-0.213
Sk-Mes	BDNF	-0.507199	0.437	0.684	1.48e-41	-0.247
Sk-Mes	CACNA2D1	-0.511053	0.148	0.581	2.62e-95	-0.433
Sk-Mes	UACA	-0.514383	0.809	0.927	5.61e-49	-0.118
Sk-Mes	PRMT1	-0.524534	0.826	0.947	2.35e-68	-0.121
Sk-Mes	NDUFB8.1	-0.532761	0.849	0.958	3.23e-79	-0.109
Sk-Mes	CYR61	-0.543716	0.62	0.803	1.42e-30	-0.183
Sk-Mes	TFAM	-0.55261	0.744	0.903	3.3e-68	-0.159
Sk-Mes	PCBP2	-0.553557	0.906	0.967	2.46e-82	-0.061
Sk-Mes	HELLS	-0.555929	0.666	0.829	1.05e-37	-0.163
Sk-Mes	TMPO	-0.559369	0.742	0.892	2.59e-44	-0.15
Sk-Mes	UBE2S	-0.567077	0.867	0.952	2.46e-38	-0.085
Sk-Mes	PAPPA	-0.567245	0.137	0.504	3.25e-75	-0.367
Sk-Mes	SLC38A2	-0.569451	0.725	0.896	4.06e-61	-0.171
Sk-Mes	CD3EAP	-0.574146	0.481	0.742	1.07e-60	-0.261
Sk-Mes	IFIT1	-0.574278	0.363	0.451	0.018611	-0.088
Sk-Mes	PLAUR	-0.593714	0.764	0.88	4.7e-36	-0.116
Sk-Mes	PRDX3	-0.595611	0.848	0.961	1.02e-87	-0.113
Sk-Mes	NOLC1	-0.600096	0.755	0.92	1.78e-74	-0.165
Sk-Mes	SMC3	-0.600149	0.846	0.956	1.09e-78	-0.11
Sk-Mes	UGCG	-0.610732	0.603	0.807	1.85e-49	-0.204
Sk-Mes	TXNL1	-0.615386	0.572	0.847	1.89e-87	-0.275
Sk-Mes	TM9SF3	-0.631371	0.814	0.955	4.51e-96	-0.141
Sk-Mes	SMURF2	-0.635089	0.63	0.858	1.47e-67	-0.228
Sk-Mes	ASS1	-0.643297	0.579	0.828	1.22e-53	-0.249
Sk-Mes	MEST	-0.656173	0.813	0.959	1.29e-77	-0.146
Sk-Mes	EDN3	-0.677466	0.187	0.506	1.13e-54	-0.319
Sk-Mes	NRCAM	-0.679091	0.015	0.535	1.84e-165	-0.52
Sk-Mes	PGF	-0.704255	0.748	0.894	8.23e-52	-0.146
Sk-Mes	TOMM40	-0.704946	0.734	0.923	3.93e-105	-0.189
Sk-Mes	LRRTM3	-0.715474	0.25	0.679	1.85e-105	-0.429
Sk-Mes	FBL	-0.717694	0.769	0.958	8.26e-114	-0.189
Sk-Mes	SLC38A4	-0.724029	0.31	0.737	4.29e-107	-0.427
Sk-Mes	ANGPT2	-0.729968	0.164	0.513	1.66e-70	-0.349
Sk-Mes	KCNMA1	-0.734373	0.669	0.86	1.59e-58	-0.191
Sk-Mes	CDC42EP3	-0.768858	0.904	0.981	5.06e-88	-0.077
Sk-Mes	ODC1	-0.79501	0.709	0.918	3.41e-90	-0.209
Sk-Mes	IGF2	-0.87883	0.77	0.99	7.08e-118	-0.22
Sk-Mes	PLAU	-0.890617	0.805	0.952	1.74e-76	-0.147
Sk-Mes	DUSP6	-1.04392	0.85	0.97	1.04e-145	-0.12
Sk-Mes	TNNT1	-1.06119	0.75	0.958	3.12e-135	-0.208
Sk-Mes	PTN	-1.0953	0.049	0.698	8.94e-216	-0.649
Sk-Mes	KRT18	-1.13709	0.289	0.871	1.98e-195	-0.582
Sk-Mes	DKK1	-1.28854	0.606	0.887	2.58e-99	-0.281
Ground	CCL2	1.44157	0.6	0.273	2e-94	0.327
Ground	ACTC1	1.29721	0.562	0.333	3.52e-44	0.229
Ground	DES	1.11093	0.729	0.38	1.44e-128	0.349
Ground	S100A2	1.08389	0.534	0.304	3.24e-59	0.23
Ground	MYLPF	1.06771	0.117	0.009	1.68e-27	0.108
Ground	RBP1	1.00427	0.588	0.026	4.03e-222	0.562
Ground	TNNI1	0.905454	0.205	0.052	3.5e-31	0.153
Ground	PRDX2	0.808041	0.928	0.807	6.86e-135	0.121
Ground	KISS1	0.807938	0.186	0.1	2.68e-09	0.086
Ground	YBX3	0.75921	0.951	0.879	3.2e-119	0.072
Ground	MT-ND3	0.729352	0.915	0.976	3.43e-129	-0.061
Ground	TUBA1A	0.697901	0.856	0.773	1.3e-76	0.083
Ground	COL14A1	0.685738	0.671	0.582	1.26e-30	0.089
Ground	RGS16	0.664269	0.788	0.634	6.92e-61	0.154
Ground	PDLIM3	0.639516	0.739	0.604	7.02e-50	0.135
Ground	DIRAS3	0.601172	0.351	0.055	1.47e-83	0.296
Ground	KIF5B	0.567905	0.873	0.763	1.08e-71	0.11
Ground	ATP5C1	0.56552	0.864	0.755	2.17e-70	0.109
Ground	BLOC1S1	0.528678	0.741	0.542	1.77e-65	0.199
Ground	COL6A3	0.518051	0.486	0.335	6.19e-25	0.151
Ground	C12orf57	0.515478	0.845	0.715	4.67e-48	0.13
Ground	ANKRD36	-0.515232	0.379	0.619	6.15e-49	-0.24
Ground	HSP90B1	-0.522571	0.864	0.968	3.85e-48	-0.104
Ground	UBA2	-0.523036	0.637	0.83	1.27e-65	-0.193
Ground	AXL	-0.526172	0.496	0.722	1.97e-56	-0.226
Ground	CDC42EP3	-0.528099	0.84	0.932	1.69e-48	-0.092
Ground	PAPPA	-0.534044	0.129	0.493	5.32e-98	-0.364
Ground	PLAUR	-0.534754	0.563	0.759	4.59e-49	-0.196
Ground	AP2S1	-0.539954	0.892	0.95	1.79e-96	-0.058
Ground	FXYD5	-0.548525	0.603	0.809	1.95e-65	-0.206
Ground	FBL	-0.553982	0.768	0.894	8.33e-82	-0.126
Ground	DSEL	-0.554526	0.236	0.569	5.9e-83	-0.333
Ground	PLAU	-0.556854	0.737	0.887	7.65e-45	-0.15
Ground	TOMM40	-0.562397	0.768	0.878	9.02e-79	-0.11
Ground	ADM	-0.570379	0.429	0.661	6.14e-51	-0.232
Ground	DUSP6	-0.573603	0.801	0.934	2.24e-66	-0.133
Ground	KRTAP2-3	-0.580317	0.066	0.332	2.22e-71	-0.266
Ground	COL3A1	-0.581653	0.605	0.865	4.6e-63	-0.26
Ground	SRSF9	-0.592689	0.868	0.948	1.6e-111	-0.08
Ground	MARCKS	-0.598437	0.871	0.959	5.94e-74	-0.088
Ground	SMURF2	-0.614424	0.577	0.798	2.44e-70	-0.221
Ground	TXNL1	-0.619313	0.584	0.827	9.91e-97	-0.243
Ground	SNAPC1	-0.621413	0.393	0.51	1.67e-10	-0.117
Ground	CDH2	-0.628164	0.393	0.703	4.43e-85	-0.31
Ground	BDNF	-0.63684	0.412	0.711	3.7e-82	-0.299
Ground	LRRTM3	-0.63717	0.362	0.674	7.3e-87	-0.312
Ground	CSRP2	-0.675926	0.913	0.972	5.83e-97	-0.059
Ground	ID3	-0.690784	0.614	0.876	2.95e-80	-0.262
Ground	PTN	-0.717773	0.022	0.53	2.91e-209	-0.508
Ground	KCNMA1	-0.756784	0.47	0.773	6.97e-89	-0.303
Ground	OAF	-0.784458	0.518	0.798	4.86e-109	-0.28
Ground	UACA	-0.829335	0.644	0.872	7.7e-105	-0.228
Ground	AKAP12	-0.832022	0.665	0.903	1.79e-89	-0.238
Ground	PGF	-0.962743	0.612	0.851	5.11e-126	-0.239
Ground	DKK1	-1.01471	0.467	0.766	2.83e-101	-0.299
Ground	KRT18	-1.13321	0.386	0.867	5.05e-206	-0.481
Muscle	MYLPF	1.92529	0.75	0.169	2.74e-40	0.581
Muscle	TTN	1.73998	0.482	0.065	2.69e-21	0.417
Muscle	RARRES2	1.58468	0.847	0.169	1.71e-62	0.678
Muscle	TNNI1	1.4829	0.871	0.552	1.56e-27	0.319
Muscle	HTRA1	1.45322	0.624	0.03	6.04e-42	0.594
Muscle	RBP1	1.40491	0.857	0.134	3.64e-68	0.723
Muscle	ACTC1	1.36953	0.991	0.881	1.85e-37	0.11
Muscle	DES	1.30107	0.988	0.811	7.03e-55	0.177
Muscle	NEB	1.28851	0.979	0.776	5.62e-44	0.203
Muscle	ARPP21	1.23491	0.737	0.08	1.67e-51	0.657
Muscle	MYOG	1.09383	0.689	0.144	1.32e-36	0.545
Muscle	SHD	1.03943	0.847	0.299	2.77e-47	0.548
Muscle	PHLDB2	1.03893	0.972	0.826	6.19e-39	0.146
Muscle	YBX3	1.03452	0.99	0.935	3.31e-61	0.055
Muscle	FNDC5	1.03025	0.856	0.498	2.29e-31	0.358
Muscle	TNNT2	1.01156	0.82	0.602	4.27e-19	0.218
Muscle	RP1-302G2.5	0.976996	0.731	0.219	4.41e-37	0.512
Muscle	FBXO32	0.968387	0.753	0.333	7.09e-30	0.42
Muscle	MYL6B	0.944433	0.918	0.801	1.53e-24	0.117
Muscle	DUSP4	0.936171	0.758	0.284	3.96e-34	0.474
Muscle	MTRNR2L10	0.928051	0.961	0.806	2.88e-42	0.155
Muscle	S100A2	0.909208	0.605	0.443	1.12e-06	0.162
Muscle	PRDX2	0.88913	0.966	0.821	1.96e-38	0.145
Muscle	ZNF106	0.835709	0.966	0.9	1.39e-22	0.066
Muscle	C1orf105	0.824847	0.829	0.418	3.32e-34	0.411
Muscle	TUBA1A	0.824641	0.977	0.861	3.83e-32	0.116
Muscle	GPC1	0.81875	0.772	0.353	1.05e-31	0.419
Muscle	CD9	0.786537	0.506	0.035	3.74e-28	0.471
Muscle	KIF5B	0.773981	0.971	0.891	3.69e-35	0.08
Muscle	ENO3	0.770213	0.7	0.368	3.16e-18	0.332
Muscle	SERPINF1	0.747064	0.788	0.433	1.93e-27	0.355
Muscle	SDPR	0.745463	0.293	0.03	6.57e-11	0.263
Muscle	ITGB1	0.7106	0.976	0.881	1.42e-31	0.095
Muscle	ITGA7	0.694412	0.662	0.249	6.53e-24	0.413
Muscle	PLEC	0.693793	0.832	0.627	1.32e-21	0.205
Muscle	MRAS	0.685179	0.612	0.174	1.84e-24	0.438
Muscle	SERPINI1	0.674505	0.614	0.378	1.7e-08	0.236
Muscle	HIP1	0.671533	0.734	0.328	1.62e-24	0.406
Muscle	LMO7	0.623519	0.824	0.622	5.32e-20	0.202
Muscle	RASSF4	0.623187	0.603	0.209	1.01e-20	0.394
Muscle	RGS16	0.622936	0.938	0.881	1.75e-10	0.057
Muscle	SVIL	0.618748	0.606	0.219	8.27e-21	0.387
Muscle	NCAM1	0.610766	0.786	0.498	2.33e-18	0.288
Muscle	PMEPA1	0.605968	0.619	0.229	2.8e-22	0.39
Muscle	TM7SF3	0.603893	0.674	0.279	9.22e-22	0.395
Muscle	PALLD	0.600932	0.973	0.866	1.4e-22	0.107
Muscle	HES6	0.598369	0.706	0.368	1.18e-16	0.338
Muscle	NNAT	0.592424	0.273	0.01	2.21e-11	0.263
Muscle	KCNQ1OT1	0.592259	0.956	0.886	1.13e-10	0.07
Muscle	HSPB3	0.589931	0.383	0.02	5.34e-18	0.363
Muscle	CYB5R1	0.588222	0.703	0.527	6.56e-10	0.176
Muscle	CLIC4	0.578281	0.786	0.627	1.4e-12	0.159
Muscle	PPME1	0.575143	0.786	0.627	2.51e-09	0.159
Muscle	NEXN	0.573936	0.946	0.856	1.9e-10	0.09
Muscle	MYH3	0.571308	0.226	0.055	0.00136247	0.171
Muscle	KLHL41	0.553857	0.781	0.507	1.07e-14	0.274
Muscle	CHRND	0.549984	0.616	0.279	1.04e-15	0.337
Muscle	MTSS1	0.54998	0.477	0.184	6.07e-11	0.293
Muscle	BCL2L1	0.546095	0.655	0.358	1.17e-13	0.297
Muscle	ARHGEF6	0.545621	0.526	0.124	1.77e-20	0.402
Muscle	ATP5C1	0.539577	0.938	0.836	1.36e-18	0.102
Muscle	FADS3	0.537738	0.608	0.313	6.38e-14	0.295
Muscle	SIK1	0.532691	0.619	0.294	2.89e-14	0.325
Muscle	MGLL	0.529107	0.799	0.607	1.27e-11	0.192
Muscle	TMTC1	0.519628	0.733	0.448	5.41e-17	0.285
Muscle	GTPBP4	0.515281	0.898	0.766	8.9e-16	0.132
Muscle	QKI	0.512911	0.89	0.756	2.55e-15	0.134
Muscle	DUSP27	0.512712	0.503	0.129	1.77e-17	0.374
Muscle	TEAD4	0.512617	0.591	0.244	2.73e-16	0.347
Muscle	TCEA3	0.504988	0.738	0.512	8.02e-14	0.226
Muscle	EEF1A2	0.502424	0.353	0.06	8.4e-12	0.293
Muscle	TPPP3	0.502056	0.558	0.209	4.19e-16	0.349
Muscle	COBL	0.501604	0.851	0.726	6.19e-09	0.125
Muscle	IGF2BP2	-0.501307	0.57	0.781	5.36e-13	-0.211
Muscle	EMP3	-0.502963	0.876	0.98	4.62e-13	-0.104
Muscle	CDKN2A	-0.503307	0.846	0.92	7.64e-18	-0.074
Muscle	IFI16	-0.504935	0.412	0.751	2.25e-19	-0.339
Muscle	PCBP2	-0.506489	0.903	0.97	9.02e-16	-0.067
Muscle	SLC38A4	-0.508253	0.364	0.741	2.44e-22	-0.377
Muscle	RGS10	-0.509788	0.36	0.697	6.36e-21	-0.337
Muscle	IFITM3	-0.512148	0.523	0.806	1.73e-14	-0.283
Muscle	AKR1C3	-0.515399	0.348	0.672	3.14e-16	-0.324
Muscle	IGFBP2	-0.515414	0.711	0.836	1.86e-07	-0.125
Muscle	BGN	-0.515944	0.102	0.522	4.69e-39	-0.42
Muscle	ATP5G2	-0.519917	0.929	0.985	7.97e-19	-0.056
Muscle	ANAPC5	-0.520495	0.66	0.886	3.37e-17	-0.226
Muscle	PRDX3	-0.520912	0.892	0.985	2.27e-20	-0.093
Muscle	TXNL1	-0.522528	0.628	0.876	1.93e-18	-0.248
Muscle	CCND3	-0.528086	0.673	0.861	3.58e-14	-0.188
Muscle	HELLS	-0.531109	0.787	0.886	2.43e-09	-0.099
Muscle	PPA1	-0.534435	0.905	0.975	8.41e-18	-0.07
Muscle	COX6A1	-0.536461	0.654	0.831	5e-18	-0.177
Muscle	PEG10	-0.536598	0.717	0.876	6.04e-11	-0.159
Muscle	PCDH7	-0.538364	0.541	0.896	7.12e-20	-0.355
Muscle	CHCHD1	-0.543853	0.829	0.96	2.45e-23	-0.131
Muscle	BMS1	-0.544148	0.707	0.92	2.61e-20	-0.213
Muscle	PLAUR	-0.546547	0.343	0.612	3.06e-13	-0.269
Muscle	ANXA1	-0.551573	0.82	0.95	2.22e-14	-0.13
Muscle	FSTL1	-0.555367	0.202	0.597	6.3e-30	-0.395
Muscle	LAMB1	-0.566027	0.665	0.905	9.05e-21	-0.24
Muscle	TMPO	-0.591417	0.852	0.955	2.93e-17	-0.103
Muscle	COL1A1	-0.60219	0.3	0.652	3.03e-19	-0.352
Muscle	SEMA3D	-0.608773	0.121	0.473	1.91e-28	-0.352
Muscle	COL5A2	-0.610606	0.683	0.9	2.35e-16	-0.217
Muscle	GSTO1	-0.612291	0.829	0.96	7.07e-25	-0.131
Muscle	ERP29	-0.612848	0.694	0.881	6.85e-22	-0.187
Muscle	ECHS1	-0.613384	0.791	0.935	1.71e-24	-0.144
Muscle	PTN	-0.621959	0.009	0.512	1.53e-90	-0.503
Muscle	TFAM	-0.623428	0.807	0.95	7.74e-20	-0.143
Muscle	PPIB	-0.634276	0.891	0.97	1.56e-21	-0.079
Muscle	CAP1	-0.64483	0.75	0.94	3.28e-24	-0.19
Muscle	COL4A2	-0.650652	0.475	0.796	5.75e-22	-0.321
Muscle	NDUFB8.1	-0.657127	0.864	0.975	2.2e-29	-0.111
Muscle	OGFRL1	-0.657752	0.699	0.876	2.55e-15	-0.177
Muscle	TCHH	-0.6604	0.034	0.303	3.27e-30	-0.269
Muscle	NRCAM	-0.662438	0.047	0.567	9.57e-74	-0.52
Muscle	VCL	-0.663276	0.897	0.96	1.73e-22	-0.063
Muscle	RAB13	-0.685256	0.876	0.96	2.41e-24	-0.084
Muscle	COL4A1	-0.690704	0.564	0.876	8.61e-23	-0.312
Muscle	CSRP1	-0.691613	0.465	0.811	2.11e-29	-0.346
Muscle	KRTAP2-3	-0.705611	0.038	0.353	2.35e-37	-0.315
Muscle	TOMM40	-0.712382	0.816	0.93	7.71e-28	-0.114
Muscle	MSTN	-0.717172	0.436	0.711	8.75e-15	-0.275
Muscle	NR2F1	-0.72245	0.282	0.706	4.06e-34	-0.424
Muscle	LRRTM3	-0.723391	0.191	0.701	1.96e-49	-0.51
Muscle	TM9SF3	-0.727602	0.786	0.945	1.81e-28	-0.159
Muscle	SEPP1	-0.727889	0.111	0.627	4.67e-57	-0.516
Muscle	UACA	-0.775239	0.58	0.881	8.75e-32	-0.301
Muscle	MARCKS	-0.780448	0.856	0.975	7.36e-26	-0.119
Muscle	TGFBI	-0.78103	0.45	0.791	1.42e-24	-0.341
Muscle	CAV1	-0.791916	0.879	0.975	2.46e-21	-0.096
Muscle	ZFAS1	-0.800264	0.92	1	2.35e-35	-0.08
Muscle	PFDN5	-0.818609	0.916	0.995	4.55e-46	-0.079
Muscle	OAF	-0.83693	0.17	0.657	3.14e-50	-0.487
Muscle	SRSF9	-0.871732	0.799	0.945	8.89e-39	-0.146
Muscle	CRABP2	-0.893076	0.575	0.896	1.23e-35	-0.321
Muscle	HMGA2	-0.910244	0.543	0.886	4.86e-40	-0.343
Muscle	AP2S1	-0.917916	0.882	0.98	6.77e-46	-0.098
Muscle	ID1	-0.937385	0.546	0.896	1.29e-28	-0.35
Muscle	PLAU	-1.03975	0.774	0.95	1.7e-30	-0.176
Muscle	PGF	-1.08875	0.548	0.91	6.48e-49	-0.362
Muscle	COL3A1	-1.18552	0.398	0.9	7.93e-53	-0.502
Muscle	ID3	-1.26942	0.599	0.94	6.12e-44	-0.341
Muscle	KRT18	-1.44848	0.206	0.876	1.07e-89	-0.67
Muscle	S100A4	-1.51021	0.665	0.955	2.16e-43	-0.29
Proliferative	ACTC1	1.63192	0.665	0.275	0	0.39
Proliferative	DES	1.27245	0.769	0.308	0	0.461
Proliferative	COL14A1	1.24573	0.933	0.691	0	0.242
Proliferative	RBP1	1.09118	0.688	0.015	0	0.673
Proliferative	S100A2	1.0884	0.56	0.204	4.79e-297	0.356
Proliferative	CCL2	0.991801	0.574	0.279	3.99e-185	0.295
Proliferative	TUBA1A	0.925378	0.929	0.7	0	0.229
Proliferative	PDLIM3	0.857512	0.863	0.586	0	0.277
Proliferative	NEB	0.830755	0.564	0.282	1.2e-201	0.282
Proliferative	ITGB1	0.794197	0.958	0.847	0	0.111
Proliferative	PRDX2	0.783358	0.972	0.88	0	0.092
Proliferative	COL6A3	0.755704	0.458	0.312	3.19e-66	0.146
Proliferative	MTRNR2L10	0.726333	0.964	0.863	0	0.101
Proliferative	RGS16	0.715321	0.83	0.642	3.52e-207	0.188
Proliferative	NCAPD2	0.685656	0.873	0.673	1.04e-302	0.2
Proliferative	KIF5B	0.685111	0.967	0.895	0	0.072
Proliferative	ISG15	0.673591	0.739	0.663	6.07e-63	0.076
Proliferative	RASSF8	0.650886	0.776	0.522	3.18e-260	0.254
Proliferative	DIRAS3	0.638625	0.336	0.031	4.14e-277	0.305
Proliferative	PHLDB2	0.612539	0.837	0.673	9.53e-195	0.164
Proliferative	LTBP1	0.607541	0.612	0.272	5.16e-258	0.34
Proliferative	LIMA1	0.578762	0.829	0.612	1.58e-213	0.217
Proliferative	OLFML2B	0.563982	0.618	0.349	2.42e-193	0.269
Proliferative	DUSP4	0.556745	0.403	0.023	0	0.38
Proliferative	GDI2	0.552363	0.845	0.665	2.09e-237	0.18
Proliferative	PBK	0.548543	0.691	0.397	1.16e-229	0.294
Proliferative	PPFIBP1	0.546745	0.797	0.631	6.17e-194	0.166
Proliferative	RECQL	0.533138	0.794	0.59	1.03e-199	0.204
Proliferative	PALLD	0.512316	0.905	0.799	1.65e-186	0.106
Proliferative	GTPBP4	0.510569	0.887	0.754	1.91e-199	0.133
Proliferative	TAX1BP1	0.502755	0.961	0.91	9e-218	0.051
Proliferative	AC096559.1	0.502478	0.564	0.234	9.62e-236	0.33
Proliferative	SVIL	0.501773	0.52	0.199	3.27e-228	0.321
Proliferative	TMTC1	0.500439	0.65	0.391	2.51e-187	0.259
Proliferative	ECHS1	-0.504663	0.793	0.937	3.69e-230	-0.144
Proliferative	FSTL1	-0.509248	0.455	0.764	1.91e-200	-0.309
Proliferative	S100A4	-0.509565	0.69	0.939	1.44e-183	-0.249
Proliferative	BMS1	-0.510693	0.757	0.927	1.57e-226	-0.17
Proliferative	EIF4B	-0.514045	0.699	0.906	5.58e-227	-0.207
Proliferative	PCBP2	-0.514814	0.917	0.987	7.36e-278	-0.07
Proliferative	UBA2	-0.520285	0.759	0.926	5.42e-231	-0.167
Proliferative	CD3EAP	-0.520887	0.699	0.89	4.38e-214	-0.191
Proliferative	ADM	-0.529758	0.465	0.742	4.21e-167	-0.277
Proliferative	NOLC1	-0.529915	0.837	0.962	1.2e-241	-0.125
Proliferative	SEPP1	-0.534197	0.13	0.526	5.01e-279	-0.396
Proliferative	BDNF	-0.54922	0.401	0.734	2.7e-230	-0.333
Proliferative	SOCS2	-0.551938	0.179	0.587	5.31e-288	-0.408
Proliferative	PAPPA	-0.557399	0.077	0.48	0	-0.403
Proliferative	SMURF2	-0.559515	0.618	0.856	1.19e-230	-0.238
Proliferative	UACA	-0.561115	0.785	0.94	1.73e-231	-0.155
Proliferative	AKAP12	-0.577515	0.738	0.901	2.14e-126	-0.163
Proliferative	FBL	-0.583229	0.888	0.975	0	-0.087
Proliferative	TXNL1	-0.59016	0.631	0.888	3.34e-291	-0.257
Proliferative	NDUFB8.1	-0.592223	0.866	0.975	0	-0.109
Proliferative	CACNA2D1	-0.602678	0.096	0.601	0	-0.505
Proliferative	GFRA1	-0.616113	0.124	0.583	0	-0.459
Proliferative	TM9SF3	-0.62754	0.812	0.961	0	-0.149
Proliferative	PLAUR	-0.649204	0.477	0.792	2.85e-224	-0.315
Proliferative	LRRTM3	-0.686159	0.379	0.794	0	-0.415
Proliferative	TOMM40	-0.711692	0.852	0.977	0	-0.125
Proliferative	COL3A1	-0.71488	0.666	0.963	0	-0.297
Proliferative	PFDN5	-0.715543	0.931	0.993	0	-0.062
Proliferative	ZFAS1	-0.736144	0.938	0.997	0	-0.059
Proliferative	AP2S1	-0.786549	0.94	0.997	0	-0.057
Proliferative	NRCAM	-0.792983	0.025	0.626	0	-0.601
Proliferative	DUSP6	-0.795965	0.917	0.993	0	-0.076
Proliferative	PLAU	-0.811042	0.81	0.961	1.95e-295	-0.151
Proliferative	SRSF9	-0.82796	0.916	0.996	0	-0.08
Proliferative	PTN	-0.860297	0.028	0.649	0	-0.621
Proliferative	OAF	-0.872941	0.46	0.891	0	-0.431
Proliferative	DKK1	-0.956195	0.487	0.776	1.84e-210	-0.289
Proliferative	PGF	-1.14304	0.651	0.938	0	-0.287
Proliferative	KRT18	-1.29238	0.278	0.935	0	-0.657
Rh41-S1 vs Rh41-R1 comparison
Comparison across state	Gene	avg_log2FC	pct.1 (resistant)	pct.2 (parental)	p_val_adj	diff.pct
Sk-Mes	MAP1B	1.0101	0.896	0.683	2.99e-84	0.213
Sk-Mes	IL32	1.00881	0.815	0.465	3.14e-92	0.35
Sk-Mes	VGLL3	1.00159	0.983	0.864	1.14e-145	0.119
Sk-Mes	COL4A1	0.99407	0.974	0.803	1.21e-155	0.171
Sk-Mes	MCAM	0.965891	0.841	0.424	1.29e-135	0.417
Sk-Mes	CYR61	0.942806	0.652	0.193	5.35e-108	0.459
Sk-Mes	PDGFA	0.939375	0.886	0.555	1.92e-121	0.331
Sk-Mes	TTN	0.91232	0.597	0.382	3.31e-30	0.215
Sk-Mes	TAGLN	0.856466	0.591	0.245	3.41e-67	0.346
Sk-Mes	CHMP2B	0.852387	0.977	0.826	6.1e-127	0.151
Sk-Mes	SAMD11	0.789184	0.65	0.246	1.52e-87	0.404
Sk-Mes	ATRX	0.763102	0.414	0.105	1.74e-67	0.309
Sk-Mes	COL4A2	0.755695	0.962	0.815	4.97e-115	0.147
Sk-Mes	UACA	0.753308	0.946	0.774	4.74e-103	0.172
Sk-Mes	CALU	0.735334	0.989	0.905	8.28e-118	0.084
Sk-Mes	SERPINI1	0.725761	0.792	0.443	4.29e-78	0.349
Sk-Mes	MGP	0.720089	0.416	0.148	3.76e-44	0.268
Sk-Mes	SMARCA2	0.719429	0.758	0.295	7.5e-112	0.463
Sk-Mes	KCNMB4	0.7123	0.658	0.229	1.49e-95	0.429
Sk-Mes	FSTL1	0.707526	0.864	0.564	1.64e-84	0.3
Sk-Mes	PHLDB2	0.649187	0.982	0.898	3.25e-75	0.084
Sk-Mes	FNDC3B	0.647985	0.89	0.62	2.45e-77	0.27
Sk-Mes	NQO1	0.632413	0.733	0.436	4.48e-57	0.297
Sk-Mes	ANTXR1	0.619383	0.924	0.709	1.68e-69	0.215
Sk-Mes	TNFRSF12A	0.607907	0.907	0.668	1.46e-51	0.239
Sk-Mes	PHF14	0.602408	0.909	0.69	6.37e-83	0.219
Sk-Mes	ZNF106	0.598012	0.958	0.84	2.16e-67	0.118
Sk-Mes	GOLIM4	0.59751	0.869	0.595	1.88e-82	0.274
Sk-Mes	TPM1	0.597452	0.783	0.476	3.95e-62	0.307
Sk-Mes	VCAN	0.590156	0.863	0.65	4.17e-49	0.213
Sk-Mes	H2AFV	0.587105	0.96	0.854	4.35e-79	0.106
Sk-Mes	METRNL	0.58679	0.761	0.403	6.8e-76	0.358
Sk-Mes	CALR	0.580491	0.985	0.931	1.33e-69	0.054
Sk-Mes	NUDT1	0.573578	0.936	0.721	6.36e-81	0.215
Sk-Mes	ENC1	0.572877	0.768	0.427	6.13e-65	0.341
Sk-Mes	TGOLN2	0.568073	0.924	0.733	1.94e-76	0.191
Sk-Mes	MFAP4	0.565952	0.628	0.209	5.63e-89	0.419
Sk-Mes	TSPAN12	0.560705	0.86	0.668	4.54e-52	0.192
Sk-Mes	KDELR2	0.557956	0.917	0.746	8.01e-68	0.171
Sk-Mes	RAC1	0.544743	0.992	0.93	1.33e-86	0.062
Sk-Mes	IRS1	0.544736	0.726	0.389	2.91e-64	0.337
Sk-Mes	DNAJB11	0.543511	0.883	0.628	2e-62	0.255
Sk-Mes	EIF4A2	0.540283	0.915	0.742	6.31e-67	0.173
Sk-Mes	SSR3	0.53995	0.957	0.843	1.27e-60	0.114
Sk-Mes	HMGB2	0.535052	0.918	0.832	3.56e-14	0.086
Sk-Mes	TMEM106C	0.533883	0.77	0.475	2.58e-56	0.295
Sk-Mes	PALLD	0.530631	0.936	0.817	1.18e-46	0.119
Sk-Mes	EPB41L3	0.524989	0.273	0.016	3.84e-66	0.257
Sk-Mes	ID1	0.523002	0.836	0.582	6.18e-49	0.254
Sk-Mes	HIST1H1C	0.520774	0.812	0.712	3.39e-10	0.1
Sk-Mes	ERBB3	0.519138	0.608	0.335	2.51e-44	0.273
Sk-Mes	LSM5	0.518263	0.935	0.83	6.77e-57	0.105
Sk-Mes	ENG	0.512727	0.681	0.334	5.77e-61	0.347
Sk-Mes	TXNRD2	0.501655	0.76	0.461	1.1e-57	0.299
Sk-Mes	IER3	0.501191	0.458	0.109	1.09e-72	0.349
Sk-Mes	PGK1	-0.517539	0.838	0.891	2.66e-29	-0.053
Sk-Mes	AK4	-0.518665	0.037	0.366	2.7e-76	-0.329
Sk-Mes	HMGA1	-0.525074	0.215	0.539	1.46e-67	-0.324
Sk-Mes	ATP5I	-0.532935	0.901	0.954	2.94e-70	-0.053
Sk-Mes	PNRC1	-0.536639	0.474	0.63	2.67e-27	-0.156
Sk-Mes	CD44	-0.54199	0.256	0.574	2.63e-56	-0.318
Sk-Mes	YBX3	-0.559876	0.8	0.965	7.19e-73	-0.165
Sk-Mes	BCAT1	-0.611781	0.564	0.8	4.42e-65	-0.236
Sk-Mes	SEMA6A	-0.614322	0.44	0.715	3.96e-60	-0.275
Sk-Mes	LINC00626	-0.649864	0.18	0.553	4.28e-80	-0.373
Sk-Mes	MYBPHL	-0.663298	0.302	0.644	3e-68	-0.342
Sk-Mes	TNC	-0.673893	0.374	0.748	1.22e-81	-0.374
Sk-Mes	FLG	-0.718093	0.005	0.287	5.76e-69	-0.282
Sk-Mes	FAM162A	-0.798482	0.299	0.596	1.21e-62	-0.297
Sk-Mes	BNIP3	-0.911422	0.414	0.686	1.94e-71	-0.272
Sk-Mes	TXNIP	-0.986456	0.679	0.91	6.16e-103	-0.231
Sk-Mes	COL3A1	-1.07189	0.306	0.844	1.3e-137	-0.538
Sk-Mes	LDHA	-1.27052	0.931	0.985	2.84e-175	-0.054
Ground	SAMD11	1.0756	0.706	0.177	0	0.529
Ground	TTN	0.993481	0.956	0.78	4.32e-255	0.176
Ground	SERPINI1	0.904709	0.751	0.36	2.21e-299	0.391
Ground	VCAN	0.89081	0.868	0.544	1.62e-299	0.324
Ground	COL4A1	0.86599	0.846	0.511	0	0.335
Ground	VGLL3	0.862762	0.977	0.885	0	0.092
Ground	CHMP2B	0.858844	0.897	0.67	6.09e-296	0.227
Ground	ID3	0.804526	0.976	0.809	0	0.167
Ground	IGFBP2	0.789141	0.963	0.863	5.19e-289	0.1
Ground	UACA	0.784344	0.764	0.441	1.04e-238	0.323
Ground	MGP	0.779263	0.395	0.064	1.51e-240	0.331
Ground	PHLDB2	0.778632	0.955	0.824	2.13e-256	0.131
Ground	SH3TC1	0.767436	0.585	0.149	0	0.436
Ground	FAT1	0.731195	0.826	0.546	3.73e-241	0.28
Ground	IGLL5	0.71853	0.626	0.321	1.98e-191	0.305
Ground	IL32	0.711742	0.575	0.211	5.56e-233	0.364
Ground	VAMP5	0.707577	0.851	0.602	3.35e-232	0.249
Ground	SMARCA2	0.687463	0.602	0.168	0	0.434
Ground	PHF14	0.68614	0.852	0.584	4.01e-244	0.268
Ground	HIST1H1C	0.679465	0.77	0.56	3.16e-120	0.21
Ground	SMAD9	0.676802	0.646	0.257	2.12e-252	0.389
Ground	CALR	0.672179	0.94	0.792	2.55e-225	0.148
Ground	COL4A2	0.66101	0.844	0.61	1.3e-198	0.234
Ground	AC068492.1	0.647378	0.498	0.109	3.27e-280	0.389
Ground	ARGLU1	0.638298	0.911	0.769	2.09e-179	0.142
Ground	CENPE	0.637672	0.805	0.56	2.81e-125	0.245
Ground	CARHSP1	0.637064	0.966	0.888	3.24e-246	0.078
Ground	RAC1	0.631226	0.964	0.848	2.36e-252	0.116
Ground	ARL6IP1	0.630015	0.751	0.501	1.45e-122	0.25
Ground	PPDPF	0.625806	0.982	0.918	1.25e-263	0.064
Ground	HMGB2	0.618407	0.932	0.841	3.06e-92	0.091
Ground	HSPA5	0.615637	0.9	0.772	9.24e-147	0.128
Ground	STAC3	0.613794	0.811	0.547	6.9e-191	0.264
Ground	NUDT1	0.601196	0.835	0.603	6.03e-191	0.232
Ground	TSPAN33	0.600467	0.681	0.358	1.15e-194	0.323
Ground	ANTXR1	0.598665	0.749	0.476	1.53e-164	0.273
Ground	ABAT	0.589126	0.755	0.462	4.91e-172	0.293
Ground	KHDRBS3	0.584635	0.671	0.383	4.75e-156	0.288
Ground	MYOD1	0.583378	0.962	0.878	4.24e-202	0.084
Ground	SRPK2	0.580738	0.798	0.548	6.1e-179	0.25
Ground	EIF4A2	0.574557	0.843	0.614	6.86e-179	0.229
Ground	FN1	0.56936	0.941	0.794	1.86e-140	0.147
Ground	2023-09-07	0.561705	0.952	0.848	2.09e-185	0.104
Ground	CNN3	0.561644	0.973	0.894	8.08e-201	0.079
Ground	MAP1B	0.560971	0.607	0.372	8.22e-111	0.235
Ground	TXNRD2	0.560382	0.565	0.248	1.67e-175	0.317
Ground	CALU	0.54991	0.898	0.752	1.12e-156	0.146
Ground	H2AFV	0.543977	0.945	0.813	2.77e-167	0.132
Ground	LINC00998	0.539989	0.9	0.746	1.23e-151	0.154
Ground	ITIH5	0.534437	0.62	0.331	2.06e-143	0.289
Ground	ANK1	0.530741	0.798	0.565	1.07e-130	0.233
Ground	RAP1B	0.52996	0.97	0.886	1.76e-182	0.084
Ground	GOLIM4	0.528716	0.682	0.41	5.22e-142	0.272
Ground	TCF12	0.522648	0.873	0.693	6.06e-143	0.18
Ground	ENC1	0.51944	0.61	0.32	6.65e-146	0.29
Ground	SMC2	0.515119	0.94	0.866	4.72e-145	0.074
Ground	NGFR	0.512379	0.729	0.493	1.43e-126	0.236
Ground	MFAP4	0.503541	0.502	0.195	1.58e-169	0.307
Ground	SEC62	0.503304	0.932	0.813	1.51e-156	0.119
Ground	POLD2	0.502785	0.75	0.497	6.97e-143	0.253
Ground	MTPN	0.500875	0.912	0.76	1.24e-161	0.152
Ground	UGT3A1	-0.516568	0.089	0.407	9.4e-178	-0.318
Ground	LINC01082	-0.518795	0.38	0.61	2.55e-99	-0.23
Ground	MRPS21	-0.524814	0.729	0.866	1.05e-159	-0.137
Ground	MYL4	-0.538966	0.383	0.596	7.75e-87	-0.213
Ground	TPR	-0.54594	0.887	0.95	3.06e-174	-0.063
Ground	PNRC1	-0.547084	0.35	0.58	3.53e-113	-0.23
Ground	ANP32E	-0.571586	0.658	0.804	4.93e-134	-0.146
Ground	DDIT4	-0.577482	0.273	0.533	3.36e-128	-0.26
Ground	ADAMTS1	-0.631333	0.506	0.74	1.34e-145	-0.234
Ground	COL3A1	-0.639837	0.053	0.436	1.76e-248	-0.383
Ground	UBE2E3	-0.682981	0.604	0.809	3.42e-183	-0.205
Ground	S100A6	-0.689555	0.786	0.861	1.47e-137	-0.075
Ground	HMGA1	-0.691959	0.192	0.577	3.61e-253	-0.385
Ground	MYLPF	-0.707009	0.132	0.269	1.73e-41	-0.137
Ground	TNC	-0.707198	0.256	0.624	1.18e-230	-0.368
Ground	NOS1	-0.707695	0.034	0.475	0	-0.441
Ground	ALDOA	-0.761101	0.916	0.969	4.55e-260	-0.053
Ground	PEG3	-0.766938	0.857	0.956	4.52e-215	-0.099
Ground	PGK1	-0.783005	0.738	0.87	3.56e-191	-0.132
Ground	AK4	-0.803	0.049	0.491	0	-0.442
Ground	TPI1	-0.843298	0.887	0.967	0	-0.08
Ground	PEG10	-1.01931	0.922	0.985	0	-0.063
Ground	TXNIP	-1.03127	0.519	0.85	0	-0.331
Ground	FAM162A	-1.08434	0.176	0.596	0	-0.42
Ground	YBX3	-1.11881	0.632	0.931	0	-0.299
Ground	BNIP3	-1.24303	0.431	0.767	0	-0.336
Ground	LDHA	-1.48653	0.914	0.983	0	-0.069
Proliferative	SAMD11	1.1441	0.731	0.136	0	0.595
Proliferative	TTN	0.972181	0.957	0.813	1.03e-279	0.144
Proliferative	SERPINI1	0.926976	0.829	0.396	0	0.433
Proliferative	COL4A1	0.875483	0.873	0.536	0	0.337
Proliferative	ID3	0.848926	0.989	0.853	0	0.136
Proliferative	VGLL3	0.817927	0.983	0.901	0	0.082
Proliferative	VCAN	0.810335	0.853	0.512	0	0.341
Proliferative	IGFBP2	0.795513	0.985	0.915	0	0.07
Proliferative	SH3TC1	0.782862	0.623	0.145	0	0.478
Proliferative	CHMP2B	0.780907	0.921	0.738	0	0.183
Proliferative	SMAD9	0.75591	0.74	0.304	0	0.436
Proliferative	FAT1	0.751551	0.88	0.573	0	0.307
Proliferative	SMARCA2	0.749481	0.673	0.176	0	0.497
Proliferative	VAMP5	0.73953	0.879	0.565	0	0.314
Proliferative	IGLL5	0.735601	0.629	0.327	8.02e-223	0.302
Proliferative	CALR	0.697012	0.968	0.847	0	0.121
Proliferative	COL4A2	0.695305	0.872	0.641	0	0.231
Proliferative	MYOD1	0.692628	0.971	0.859	0	0.112
Proliferative	PHLDB2	0.691775	0.949	0.823	4.06e-258	0.126
Proliferative	UACA	0.689866	0.824	0.562	1.31e-247	0.262
Proliferative	CALU	0.675374	0.966	0.852	0	0.114
Proliferative	RAC1	0.669432	0.988	0.909	0	0.079
Proliferative	FN1	0.654601	0.947	0.783	1.89e-238	0.164
Proliferative	MGP	0.63646	0.344	0.044	1.3e-253	0.3
Proliferative	HSPA5	0.615993	0.944	0.81	1e-219	0.134
Proliferative	CNN3	0.61206	0.987	0.927	0	0.06
Proliferative	IL32	0.607422	0.518	0.157	9.54e-273	0.361
Proliferative	NUDT1	0.602485	0.908	0.685	1.14e-291	0.223
Proliferative	2023-09-07	0.595606	0.984	0.929	0	0.055
Proliferative	PHF14	0.592314	0.855	0.595	4.17e-265	0.26
Proliferative	STAC3	0.585756	0.824	0.542	7.08e-251	0.282
Proliferative	CARHSP1	0.585087	0.989	0.932	1.34e-264	0.057
Proliferative	AC068492.1	0.576856	0.485	0.09	0	0.395
Proliferative	SRPK2	0.571575	0.832	0.574	5.75e-241	0.258
Proliferative	CXXC5	0.571277	0.895	0.746	1.12e-193	0.149
Proliferative	TSPAN33	0.569993	0.696	0.361	2.75e-249	0.335
Proliferative	GOLIM4	0.564333	0.755	0.458	6.99e-232	0.297
Proliferative	ABAT	0.562182	0.796	0.518	1.27e-215	0.278
Proliferative	TGOLN2	0.555062	0.837	0.58	2.85e-231	0.257
Proliferative	PITX1	0.549777	0.602	0.219	1.27e-286	0.383
Proliferative	H2AFV	0.549728	0.977	0.906	3.58e-275	0.071
Proliferative	HIST1H1C	0.54944	0.927	0.813	7.05e-89	0.114
Proliferative	ANK1	0.549146	0.776	0.487	3.6e-198	0.289
Proliferative	EIF4A2	0.543472	0.857	0.612	2.41e-217	0.245
Proliferative	ANTXR1	0.543162	0.731	0.444	1.23e-208	0.287
Proliferative	ARGLU1	0.541664	0.919	0.777	3.24e-218	0.142
Proliferative	AP2M1	0.535246	0.948	0.807	4.51e-251	0.141
Proliferative	CDH4	0.532607	0.749	0.477	6.06e-186	0.272
Proliferative	TCF7L1	0.529471	0.901	0.733	1.36e-202	0.168
Proliferative	CCT6A	0.523573	0.982	0.909	4.61e-256	0.073
Proliferative	HSPH1	0.522458	0.972	0.889	3.57e-207	0.083
Proliferative	KHDRBS3	0.521988	0.658	0.342	3.41e-202	0.316
Proliferative	SKIL	0.521263	0.856	0.674	1.2e-178	0.182
Proliferative	POLD2	0.519729	0.801	0.508	7.7e-233	0.293
Proliferative	DNAJB11	0.517188	0.77	0.495	8.8e-211	0.275
Proliferative	PDIA4	0.516502	0.856	0.64	2.48e-197	0.216
Proliferative	ITIH5	0.512809	0.616	0.3	1.37e-203	0.316
Proliferative	EMP2	0.512094	0.821	0.568	6.02e-198	0.253
Proliferative	PPIB	0.508386	0.971	0.876	2.66e-225	0.095
Proliferative	TMEM106C	0.507475	0.738	0.472	1.2e-173	0.266
Proliferative	CUX1	0.503298	0.829	0.609	1.62e-191	0.22
Proliferative	MRPS21	-0.519975	0.736	0.883	4.66e-222	-0.147
Proliferative	PDK1	-0.540628	0.129	0.434	1.03e-225	-0.305
Proliferative	COL3A1	-0.580333	0.02	0.402	0	-0.382
Proliferative	UBE2E3	-0.591395	0.521	0.757	1.23e-206	-0.236
Proliferative	PNRC1	-0.617341	0.375	0.662	3.68e-218	-0.287
Proliferative	TNC	-0.6206	0.248	0.596	1.93e-263	-0.348
Proliferative	ANP32E	-0.633507	0.846	0.949	0	-0.103
Proliferative	HMGA1	-0.644724	0.271	0.642	0	-0.371
Proliferative	NOS1	-0.649819	0.025	0.46	0	-0.435
Proliferative	DDIT4	-0.679983	0.265	0.619	7.39e-278	-0.354
Proliferative	ADAMTS1	-0.696805	0.492	0.791	1.63e-269	-0.299
Proliferative	PEG3	-0.702457	0.794	0.939	7.78e-287	-0.145
Proliferative	PGK1	-0.868925	0.791	0.914	0	-0.123
Proliferative	AK4	-0.878592	0.054	0.539	0	-0.485
Proliferative	PEG10	-0.954757	0.924	0.989	0	-0.065
Proliferative	YBX3	-1.06482	0.621	0.931	0	-0.31
Proliferative	TXNIP	-1.10018	0.591	0.906	0	-0.315
Proliferative	FAM162A	-1.18836	0.198	0.673	0	-0.475
Proliferative	BNIP3	-1.38531	0.491	0.826	0	-0.335
MAST139-S1 vs MAST139-R1 comparison
Comparison across state	Gene	avg_log2FC	pct.1 (resistant)	pct.2 (parental)	p_val_adj	diff.pct
Sk-Mes	PTN	1.8959	0.577	0.12	1.85e-40	0.457
Sk-Mes	ISG15	1.43963	0.914	0.31	1.14e-48	0.604
Sk-Mes	IGF2	1.37798	1	0.803	1.75e-85	0.197
Sk-Mes	SAT1	1.2946	0.713	0.195	4.48e-39	0.518
Sk-Mes	IFIT2	1.21139	0.363	0.034	1.32e-27	0.329
Sk-Mes	MT2A	1.20956	0.532	0.089	1.75e-33	0.443
Sk-Mes	SPARCL1	1.19724	0.838	0.286	8.55e-42	0.552
Sk-Mes	B2M	1.19004	0.977	0.534	4.61e-44	0.443
Sk-Mes	JUNB	1.11549	0.871	0.582	2.11e-25	0.289
Sk-Mes	SCNN1A	1.10014	0.596	0.05	1.66e-55	0.546
Sk-Mes	BNIP3	1.07953	0.725	0.212	4.2e-38	0.513
Sk-Mes	DLK1	1.04458	0.901	0.38	5.28e-36	0.521
Sk-Mes	IFITM3	1.03234	0.992	0.808	2.26e-40	0.184
Sk-Mes	APOE	1.00591	0.444	0.096	1.4e-22	0.348
Sk-Mes	S100A4	0.984246	0.682	0.293	7.74e-16	0.389
Sk-Mes	PCOLCE	0.982636	0.893	0.2	6.83e-60	0.693
Sk-Mes	ZFP36	0.979169	0.69	0.149	3.61e-43	0.541
Sk-Mes	IGFBP6	0.949151	0.507	0.034	8.49e-47	0.473
Sk-Mes	COL1A1	0.932224	0.93	0.358	1.17e-38	0.572
Sk-Mes	BST2	0.919957	0.803	0.197	2.51e-48	0.606
Sk-Mes	IFI44	0.9106	0.793	0.163	2.24e-53	0.63
Sk-Mes	IER3	0.904663	0.39	0.05	9.48e-27	0.34
Sk-Mes	C11orf96	0.901672	0.335	0.036	2.48e-23	0.299
Sk-Mes	IFI6	0.871249	0.676	0.099	2e-51	0.577
Sk-Mes	ALDOA	0.858788	0.982	0.697	1.71e-31	0.285
Sk-Mes	NDUFA4L2	0.851605	0.339	0.062	2.69e-18	0.277
Sk-Mes	KLF2	0.850608	0.733	0.361	3.77e-18	0.372
Sk-Mes	ANXA1	0.847336	0.37	0.036	4.93e-28	0.334
Sk-Mes	CRABP2	0.833522	0.762	0.127	1.42e-56	0.635
Sk-Mes	RPL9	0.814984	0.977	0.524	1.83e-42	0.453
Sk-Mes	CRABP1	0.805505	0.608	0.214	8.54e-22	0.394
Sk-Mes	TAC1	0.80323	0.335	0.058	2.08e-18	0.277
Sk-Mes	COL11A1	0.799129	0.634	0.209	1.12e-21	0.425
Sk-Mes	LY6E	0.774568	0.825	0.185	4.15e-48	0.64
Sk-Mes	LRRC17	0.773866	0.483	0.036	2.12e-42	0.447
Sk-Mes	CXCL14	0.769711	0.425	0.046	3.7e-32	0.379
Sk-Mes	LMNA	0.767992	0.735	0.2	4.4e-35	0.535
Sk-Mes	ID3	0.767235	0.686	0.291	1.3e-16	0.395
Sk-Mes	RPL18A	0.760453	0.969	0.495	1.41e-40	0.474
Sk-Mes	MIF	0.752969	0.973	0.517	8.2e-34	0.456
Sk-Mes	S100A6	0.747225	0.867	0.505	3.27e-07	0.362
Sk-Mes	CLIC1	0.718366	0.947	0.397	2.82e-32	0.55
Sk-Mes	PPDPF	0.71209	0.862	0.192	3.19e-51	0.67
Sk-Mes	TIMP1	0.700224	0.94	0.423	9.25e-22	0.517
Sk-Mes	PMAIP1	0.69535	0.415	0.099	8.05e-18	0.316
Sk-Mes	NEFM	0.680092	0.515	0.195	2.82e-12	0.32
Sk-Mes	CD44	0.673725	0.686	0.106	6.41e-49	0.58
Sk-Mes	LDHA	0.666024	0.996	0.889	2.2e-18	0.107
Sk-Mes	TPM1	0.661768	0.875	0.351	1.18e-26	0.524
Sk-Mes	CEBPD	0.655249	0.856	0.51	3.97e-08	0.346
Sk-Mes	MT-ATP8	0.653793	0.727	0.137	2.1e-45	0.59
Sk-Mes	MT-ND2	0.653187	0.982	0.728	1.72e-16	0.254
Sk-Mes	IER5L	0.649047	0.552	0.079	1.12e-38	0.473
Sk-Mes	FIBIN	0.646474	0.813	0.202	3.4e-42	0.611
Sk-Mes	MGP	0.639961	0.203	0.005	1.6e-16	0.198
Sk-Mes	COL6A2	0.638669	0.803	0.216	9.41e-37	0.587
Sk-Mes	VEGFA	0.626013	0.667	0.13	3.3e-40	0.537
Sk-Mes	SOCS3	0.625058	0.616	0.175	7.58e-26	0.441
Sk-Mes	P4HA1	0.618486	0.793	0.212	4.41e-37	0.581
Sk-Mes	ANXA2	0.617577	0.862	0.284	2.61e-31	0.578
Sk-Mes	RP11-425L10.1	0.616036	0.969	0.483	5.46e-29	0.486
Sk-Mes	EMP1	0.611033	0.413	0.007	3.32e-42	0.406
Sk-Mes	VIM	0.606231	0.996	0.911	5.7e-19	0.085
Sk-Mes	MT-ND4L	0.604279	0.881	0.303	1.7e-28	0.578
Sk-Mes	SBSPON	0.603644	0.365	0.036	7.37e-27	0.329
Sk-Mes	RPL3	0.603588	0.969	0.582	3.59e-25	0.387
Sk-Mes	SLC3A2	0.59535	0.844	0.238	4.95e-35	0.606
Sk-Mes	CAV1	0.594989	0.277	0.06	1.21e-11	0.217
Sk-Mes	SERPINE2	0.593088	0.552	0.137	8.29e-25	0.415
Sk-Mes	FJX1	0.592183	0.719	0.192	3.09e-32	0.527
Sk-Mes	DDIT4	0.589609	0.784	0.317	1.23e-20	0.467
Sk-Mes	IL32	0.585933	0.417	0.048	5.39e-30	0.369
Sk-Mes	COL12A1	0.585395	0.688	0.147	3.24e-37	0.541
Sk-Mes	RPL18AP3	0.573077	0.871	0.226	8.44e-40	0.645
Sk-Mes	FAM43A	0.567798	0.474	0.06	9.09e-34	0.414
Sk-Mes	POSTN	0.561978	0.326	0.079	6.7e-13	0.247
Sk-Mes	SPARC	0.560714	0.957	0.522	6.42e-19	0.435
Sk-Mes	DCN	0.557567	0.924	0.534	8.61e-12	0.39
Sk-Mes	CDC42EP5	0.556725	0.635	0.062	1.03e-54	0.573
Sk-Mes	NRN1	0.556515	0.626	0.096	3.45e-43	0.53
Sk-Mes	CTHRC1	0.554697	0.967	0.603	1.05e-14	0.364
Sk-Mes	HLA-A	0.554113	0.596	0.072	2.14e-46	0.524
Sk-Mes	FAM46A	0.552749	0.446	0.046	1.9e-34	0.4
Sk-Mes	MYLPF	0.55232	0.834	0.175	4.94e-47	0.659
Sk-Mes	BARX1	0.550943	0.854	0.2	3.27e-43	0.654
Sk-Mes	WSB1	0.54882	0.91	0.466	1.59e-11	0.444
Sk-Mes	COL6A1	0.547897	0.797	0.248	1e-28	0.549
Sk-Mes	S100A10	0.544312	0.906	0.45	5.1e-14	0.456
Sk-Mes	KLF4	0.538995	0.392	0.029	4.66e-32	0.363
Sk-Mes	RPS28	0.515745	0.912	0.32	5.8e-28	0.592
Sk-Mes	RCN3	0.515686	0.635	0.065	2.03e-53	0.57
Sk-Mes	CCL2	0.51243	0.595	0.272	3.77e-09	0.323
Sk-Mes	RP11-742N3.1	0.512245	0.969	0.613	5.86e-18	0.356
Sk-Mes	ADM	0.511944	0.318	0.019	8.81e-26	0.299
Sk-Mes	RPSA	0.508367	0.992	0.921	8.87e-26	0.071
Sk-Mes	PNN	-0.510729	0.945	0.728	0.0014543	0.217
Sk-Mes	PPIG	-0.549059	0.936	0.743	5.01e-06	0.193
Sk-Mes	GPRIN3	-0.555649	0.074	0.168	0.0142729	-0.094
Sk-Mes	HINT1	-0.557201	0.957	0.822	2.25e-07	0.135
Sk-Mes	NUCKS1	-0.583256	0.975	0.861	6.88e-10	0.114
Sk-Mes	MARCKS	-0.596743	0.977	0.906	8.52e-14	0.071
Sk-Mes	STMN1	-0.59799	0.969	0.885	8.11e-13	0.084
Sk-Mes	CSDE1	-0.612125	0.916	0.709	8.58e-08	0.207
Sk-Mes	HNRNPR	-0.618295	0.957	0.796	3.9e-08	0.161
Sk-Mes	2023-09-11	-0.650004	0.908	0.74	2.75e-07	0.168
Sk-Mes	HNRNPDL	-0.654653	0.926	0.716	4.03e-06	0.21
Sk-Mes	PRRC2C	-0.671122	0.912	0.721	2.98e-10	0.191
Sk-Mes	CIRBP	-0.678814	0.885	0.661	2.52e-05	0.224
Sk-Mes	RIF1	-0.678884	0.827	0.603	0.0264246	0.224
Sk-Mes	PRPF40A	-0.728965	0.932	0.762	1.52e-11	0.17
Sk-Mes	XRCC5	-0.7417	0.947	0.868	1.45e-17	0.079
Sk-Mes	EIF3A	-0.782719	0.912	0.774	3.03e-18	0.138
Sk-Mes	NAP1L1	-0.788718	0.982	0.923	1.18e-32	0.059
Sk-Mes	EGR1	-0.831041	0.844	0.913	1.07e-21	-0.069
Sk-Mes	TMPO	-0.890309	0.799	0.625	1.1e-05	0.174
Sk-Mes	AKAP12	-0.946977	0.692	0.591	5.43e-05	0.101
Sk-Mes	RND3	-0.948427	0.844	0.752	4.34e-20	0.092
Sk-Mes	NASP	-0.968786	0.967	0.88	5.79e-30	0.087
Ground	MT2A	1.99091	0.668	0.133	2.36e-98	0.535
Ground	B2M	1.55364	0.922	0.432	2.48e-92	0.49
Ground	SAT1	1.49335	0.578	0.109	4.31e-85	0.469
Ground	IGFBP6	1.43874	0.441	0.02	2.14e-93	0.421
Ground	JUNB	1.40467	0.755	0.318	2.32e-68	0.437
Ground	ADM	1.37707	0.496	0.046	5.39e-94	0.45
Ground	IGF2	1.34241	0.993	0.857	6.18e-159	0.136
Ground	COL3A1	1.32813	0.955	0.552	5.91e-93	0.403
Ground	NDRG1	1.28652	0.53	0.084	2.98e-83	0.446
Ground	PTN	1.25834	0.323	0.02	2.29e-60	0.303
Ground	COL1A1	1.24538	0.703	0.107	4.62e-126	0.596
Ground	ID3	1.22941	0.559	0.11	5.81e-78	0.449
Ground	SCNN1A	1.22888	0.572	0.064	9.97e-105	0.508
Ground	S100A4	1.2213	0.63	0.157	2.52e-71	0.473
Ground	FN1	1.20483	0.762	0.204	1.13e-87	0.558
Ground	S100A6	1.12545	0.887	0.589	3.4e-19	0.298
Ground	BNIP3	1.12141	0.795	0.319	6.94e-70	0.476
Ground	LY6E	1.11238	0.712	0.143	3.35e-104	0.569
Ground	ISG15	1.10268	0.824	0.359	1.83e-53	0.465
Ground	SPARCL1	1.0984	0.63	0.223	1.23e-54	0.407
Ground	WSB1	1.08663	0.868	0.427	1.15e-44	0.441
Ground	IFITM3	1.06661	0.961	0.79	4.42e-48	0.171
Ground	SBSPON	1.05906	0.371	0.048	5.01e-58	0.323
Ground	VIM	1.02775	0.993	0.923	7.67e-84	0.07
Ground	COL11A1	1.02732	0.581	0.117	2.41e-79	0.464
Ground	AHNAK	1.02225	0.547	0.057	8.18e-101	0.49
Ground	TIMP1	1.02135	0.869	0.352	1.12e-68	0.517
Ground	S100A10	1.00662	0.885	0.422	2.01e-66	0.463
Ground	VEGFA	0.993557	0.639	0.15	2.73e-78	0.489
Ground	LGALS1	0.986031	0.973	0.789	1.31e-70	0.184
Ground	ALDOA	0.981035	0.978	0.757	2.99e-68	0.221
Ground	NDUFA4L2	0.980997	0.3	0.028	6.26e-50	0.272
Ground	ID1	0.978627	0.441	0.116	4.56e-44	0.325
Ground	DLK1	0.976993	0.53	0.076	1.45e-84	0.454
Ground	ANXA2	0.956267	0.874	0.318	2.08e-86	0.556
Ground	ANXA1	0.956015	0.327	0.011	7.32e-67	0.316
Ground	CLIC1	0.95558	0.911	0.399	7.24e-83	0.512
Ground	CRABP2	0.927094	0.742	0.134	5.8e-115	0.608
Ground	IFIT2	0.912055	0.362	0.105	8.17e-30	0.257
Ground	DCN	0.907589	0.68	0.172	7.11e-81	0.508
Ground	ANGPTL4	0.893704	0.396	0.015	7.77e-83	0.381
Ground	CEBPD	0.862232	0.723	0.315	9.47e-42	0.408
Ground	KLF2	0.861297	0.576	0.263	2.39e-29	0.313
Ground	PCOLCE	0.817542	0.637	0.081	2.73e-112	0.556
Ground	RPL18A	0.808878	0.94	0.464	1.51e-82	0.476
Ground	MT1E	0.807475	0.384	0.05	5.11e-58	0.334
Ground	PMAIP1	0.806054	0.543	0.253	3.2e-22	0.29
Ground	RPL9	0.800834	0.949	0.628	2.59e-78	0.321
Ground	NRN1	0.792179	0.649	0.182	1.48e-65	0.467
Ground	MIF	0.773249	0.961	0.631	1.66e-69	0.33
Ground	ZFP36	0.769973	0.435	0.063	9.19e-66	0.372
Ground	SLC2A1	0.767812	0.553	0.156	6.96e-52	0.397
Ground	EVA1B	0.745207	0.678	0.099	4.91e-111	0.579
Ground	BST2	0.744259	0.564	0.142	1.48e-62	0.422
Ground	SLC2A3	0.742641	0.417	0.043	4.44e-71	0.374
Ground	SLC3A2	0.734528	0.81	0.268	1.47e-69	0.542
Ground	IFIT1	0.731515	0.501	0.124	6.46e-51	0.377
Ground	DDIT3	0.721535	0.534	0.087	1.91e-77	0.447
Ground	TPM1	0.719143	0.831	0.369	1.52e-55	0.462
Ground	ANKRD37	0.717899	0.432	0.102	5.87e-45	0.33
Ground	ZC3HAV1	0.701074	0.412	0.108	9.93e-40	0.304
Ground	LINC00152	0.700256	0.634	0.105	7.69e-93	0.529
Ground	EMP3	0.698265	0.854	0.389	1.55e-48	0.465
Ground	MT-ND4L	0.693191	0.847	0.311	1.69e-62	0.536
Ground	DDIT4	0.691755	0.839	0.455	4.68e-31	0.384
Ground	MYLPF	0.690025	0.87	0.199	9.99e-106	0.671
Ground	IFIT3	0.685636	0.396	0.099	2.95e-38	0.297
Ground	CD44	0.685085	0.485	0.021	2.34e-104	0.464
Ground	NEAT1	0.681059	0.897	0.636	4.86e-09	0.261
Ground	AC027612.6	0.67823	0.855	0.375	1.05e-52	0.48
Ground	SOCS3	0.678159	0.426	0.066	8.48e-61	0.36
Ground	MT1X	0.673767	0.576	0.176	1.22e-44	0.4
Ground	GLRX	0.667863	0.47	0.053	7.05e-78	0.417
Ground	ANXA5	0.664815	0.898	0.539	3.69e-32	0.359
Ground	SEC61G	0.660282	0.961	0.663	5.78e-54	0.298
Ground	COL6A3	0.653627	0.863	0.405	3.38e-38	0.458
Ground	P4HB	0.649315	0.891	0.409	4.43e-45	0.482
Ground	CD63	0.648138	0.95	0.736	7.23e-45	0.214
Ground	COL6A2	0.639847	0.618	0.121	2.05e-79	0.497
Ground	FAM46A	0.636992	0.423	0.031	1.68e-79	0.392
Ground	DES	0.632271	0.774	0.336	4.65e-40	0.438
Ground	FAM162A	0.623851	0.897	0.51	3.09e-34	0.387
Ground	POSTN	0.620145	0.191	0.014	1.16e-30	0.177
Ground	UBC	0.617064	0.957	0.697	2.41e-26	0.26
Ground	IFI44	0.616917	0.688	0.235	1.32e-55	0.453
Ground	RP11-14N7.2	0.615159	0.676	0.161	2.34e-74	0.515
Ground	PPDPF	0.609794	0.833	0.284	9.16e-66	0.549
Ground	PPP1R15A	0.606784	0.639	0.156	2.56e-68	0.483
Ground	IER5L	0.602938	0.524	0.097	2.28e-68	0.427
Ground	HLA-A	0.60116	0.494	0.044	4e-91	0.45
Ground	BNIP3P1	0.599487	0.54	0.11	1.98e-66	0.43
Ground	P4HA1	0.594026	0.755	0.286	3.16e-50	0.469
Ground	RP11-742N3.1	0.590461	0.961	0.619	1.31e-55	0.342
Ground	PTRF	0.589965	0.527	0.047	1.16e-97	0.48
Ground	HSPA1A	0.589371	0.55	0.276	9.99e-20	0.274
Ground	EMP1	0.589295	0.307	0.004	1.42e-65	0.303
Ground	RPS27	0.570506	0.938	0.525	1.67e-46	0.413
Ground	CDC42EP5	0.570199	0.416	0.012	2e-90	0.404
Ground	MYL1	0.559897	0.469	0.041	7.43e-85	0.428
Ground	ERO1L	0.558206	0.504	0.107	1.47e-57	0.397
Ground	SQSTM1	0.550979	0.537	0.132	2.92e-54	0.405
Ground	RHOC	0.544696	0.763	0.219	6.33e-69	0.544
Ground	MT-ND2	0.543835	0.944	0.769	3.52e-16	0.175
Ground	RPL3	0.542981	0.95	0.664	1.07e-44	0.286
Ground	COL1A2	0.540059	0.537	0.113	1.4e-63	0.424
Ground	CA9	0.539401	0.257	0.006	1.1e-51	0.251
Ground	FIBIN	0.539322	0.373	0.035	4.58e-63	0.338
Ground	CAV1	0.537058	0.247	0.017	1.79e-42	0.23
Ground	IL32	0.535388	0.337	0.035	1.74e-53	0.302
Ground	RP11-425L10.1	0.532623	0.933	0.529	2.95e-44	0.404
Ground	COL4A2	0.529775	0.747	0.219	1.4e-65	0.528
Ground	NEFM	0.525042	0.46	0.144	3.41e-34	0.316
Ground	SERPINE2	0.524607	0.395	0.088	3.62e-41	0.307
Ground	OASL	0.52459	0.171	0.014	4.59e-26	0.157
Ground	SERPINH1	0.521622	0.824	0.309	1.25e-53	0.515
Ground	LOX	0.520089	0.359	0.034	1e-59	0.325
Ground	LAPTM4A	0.519924	0.748	0.185	9.2e-76	0.563
Ground	TMEM59	0.519669	0.815	0.264	1.6e-64	0.551
Ground	KLF4	0.517101	0.386	0.058	8.49e-54	0.328
Ground	DUSP1	0.514375	0.529	0.154	3.67e-45	0.375
Ground	RPS3A	0.512455	0.937	0.496	1.61e-45	0.441
Ground	SPAG9	0.511198	0.679	0.265	2.75e-37	0.414
Ground	IFI6	0.508645	0.472	0.101	7.11e-53	0.371
Ground	MT-ATP8	0.500886	0.627	0.144	3.45e-68	0.483
Ground	RPL18AP3	0.500705	0.847	0.272	1.97e-62	0.575
Ground	ATP5A1	-0.505556	0.882	0.73	4.6e-13	0.152
Ground	PRAME	-0.508665	0.784	0.587	0.000283709	0.197
Ground	KDM1A	-0.517859	0.82	0.603	0.00280057	0.217
Ground	PEBP1	-0.518213	0.828	0.692	1.3e-08	0.136
Ground	CCND2	-0.519202	0.913	0.796	8.48e-17	0.117
Ground	NHP2	-0.520797	0.806	0.634	4.44e-06	0.172
Ground	KHDRBS1	-0.525151	0.899	0.766	2.84e-17	0.133
Ground	TPR	-0.539723	0.812	0.616	0.000149433	0.196
Ground	PPIG	-0.5424	0.884	0.796	1.84e-21	0.088
Ground	DDX24	-0.546656	0.786	0.603	8.08e-05	0.183
Ground	MATR3	-0.552309	0.889	0.719	4.24e-15	0.17
Ground	RANBP1	-0.553909	0.818	0.726	5.63e-12	0.092
Ground	HINT1	-0.5617	0.935	0.865	1.3e-27	0.07
Ground	ATRX	-0.561835	0.762	0.567	0.0223566	0.195
Ground	ANP32B	-0.565151	0.9	0.801	6.28e-20	0.099
Ground	CCT6A	-0.578072	0.824	0.701	6.63e-10	0.123
Ground	HMGB3	-0.578339	0.718	0.595	6.31e-06	0.123
Ground	MRPL20	-0.592547	0.87	0.766	2.11e-19	0.104
Ground	DDX5	-0.598971	0.849	0.791	1.4e-19	0.058
Ground	HNRNPR	-0.605839	0.927	0.815	1.61e-27	0.112
Ground	PCM1	-0.607123	0.819	0.653	5.97e-11	0.166
Ground	SFPQ	-0.616291	0.869	0.718	1.25e-14	0.151
Ground	CCT3	-0.634575	0.882	0.784	1.88e-25	0.098
Ground	PRRC2C	-0.643268	0.865	0.754	5.31e-26	0.111
Ground	CHD4	-0.644447	0.671	0.542	6.42e-06	0.129
Ground	CENPV	-0.650999	0.585	0.51	4.6e-05	0.075
Ground	SSRP1	-0.65235	0.775	0.623	1.61e-11	0.152
Ground	SMC3	-0.652564	0.757	0.598	3.85e-08	0.159
Ground	HNRNPU	-0.653411	0.926	0.86	1.67e-33	0.066
Ground	ZC3H13	-0.659137	0.64	0.504	0.00966625	0.136
Ground	HNRNPD	-0.661639	0.886	0.796	1.7e-28	0.09
Ground	KPNB1	-0.666887	0.766	0.64	4.25e-11	0.126
Ground	EPB41L2	-0.669098	0.734	0.547	0.0296688	0.187
Ground	BCAT1	-0.684332	0.781	0.614	4.52e-10	0.167
Ground	SMARCC1	-0.694691	0.784	0.635	9.91e-14	0.149
Ground	CDK6	-0.699569	0.761	0.63	4.07e-11	0.131
Ground	USP1	-0.701513	0.653	0.547	1.83e-06	0.106
Ground	SUPT16H	-0.701591	0.706	0.558	2.92e-05	0.148
Ground	DDX46	-0.717491	0.795	0.639	1.77e-13	0.156
Ground	RAD21	-0.719243	0.809	0.674	2.58e-20	0.135
Ground	RIF1	-0.727293	0.799	0.674	1.92e-19	0.125
Ground	KLHL23	-0.727726	0.682	0.554	1.85e-07	0.128
Ground	NCAM1	-0.736326	0.633	0.534	7.97e-06	0.099
Ground	LINC00948	-0.743646	0.09	0.244	2.54e-19	-0.154
Ground	KCNQ1OT1	-0.747643	0.882	0.933	5.97e-46	-0.051
Ground	DBI	-0.753126	0.779	0.702	1.37e-17	0.077
Ground	HNRNPDL	-0.764505	0.903	0.805	2.13e-37	0.098
Ground	CBX5	-0.769962	0.789	0.678	6.89e-22	0.111
Ground	FNDC5	-0.777826	0.607	0.536	8.92e-09	0.071
Ground	PRPF40A	-0.784671	0.875	0.816	1.59e-47	0.059
Ground	CSDE1	-0.79315	0.863	0.785	1.98e-43	0.078
Ground	TCF4	-0.79755	0.825	0.769	4.2e-39	0.056
Ground	DEK	-0.802677	0.827	0.751	3.14e-31	0.076
Ground	GTF2I	-0.814161	0.755	0.628	1.49e-18	0.127
Ground	EGR1	-0.825994	0.727	0.833	4.93e-43	-0.106
Ground	CIRBP	-0.838576	0.842	0.758	2.35e-40	0.084
Ground	PARP1	-0.874423	0.697	0.645	2.22e-25	0.052
Ground	TMSB15A	-0.969527	0.322	0.389	2.39e-11	-0.067
Ground	NEB	-1.12498	0.332	0.479	5.37e-27	-0.147
Ground	PRL	-1.15732	0.369	0.515	1.09e-24	-0.146
Ground	HES6	-1.15875	0.586	0.646	3.06e-39	-0.06
Muscle	TNNC1	2.7886	0.627	0.097	1.21e-60	0.53
Muscle	S100A4	2.71908	0.701	0.124	4.74e-65	0.577
Muscle	TNNT3	2.38293	0.63	0.117	1.16e-55	0.513
Muscle	ISG15	2.38069	0.758	0.119	1.53e-71	0.639
Muscle	TPM1	2.2441	0.904	0.285	7.86e-61	0.619
Muscle	TNNC2	2.13612	0.567	0.091	3.32e-49	0.476
Muscle	ACTA1	2.09305	0.391	0.074	3.4e-27	0.317
Muscle	DES	2.08642	0.964	0.649	1.47e-45	0.315
Muscle	ANKRD1	2.08095	0.4	0.068	6.2e-31	0.332
Muscle	MYL1	2.03922	0.797	0.265	8.86e-42	0.532
Muscle	S100A6	1.95771	0.952	0.491	9.75e-50	0.461
Muscle	SLN	1.89884	0.301	0.025	1.38e-30	0.276
Muscle	PVALB	1.73386	0.391	0.04	4.78e-38	0.351
Muscle	MT2A	1.69141	0.636	0.096	2.68e-55	0.54
Muscle	MYL4	1.62075	0.687	0.283	4.06e-26	0.404
Muscle	ENO3	1.48248	0.907	0.468	6.43e-26	0.439
Muscle	MYLPF	1.41838	0.967	0.517	1.71e-26	0.45
Muscle	CRABP2	1.36403	0.564	0.059	8.38e-60	0.505
Muscle	LGALS1	1.31087	0.961	0.57	7.04e-40	0.391
Muscle	NNMT	1.28203	0.448	0.081	2.43e-33	0.367
Muscle	S100A13	1.27459	0.845	0.308	1.57e-40	0.537
Muscle	SCNN1A	1.26084	0.573	0.074	2.64e-54	0.499
Muscle	CRYAB	1.249	0.469	0.046	1.35e-48	0.423
Muscle	KISS1	1.24697	0.17	0.013	3.1e-15	0.157
Muscle	TNNI1	1.23679	0.979	0.843	9.59e-06	0.136
Muscle	DLK1	1.22587	0.439	0.077	1.78e-33	0.362
Muscle	PCCA	1.21396	0.322	0.035	5.74e-29	0.287
Muscle	MYL6B	1.21078	0.934	0.634	1.19e-12	0.3
Muscle	CKM	1.20926	0.293	0.028	1.28e-27	0.265
Muscle	COX6A2	1.17286	0.382	0.041	9.25e-37	0.341
Muscle	SCT	1.1669	0.424	0.02	1.27e-52	0.404
Muscle	MYOZ2	1.15581	0.385	0.033	3.97e-40	0.352
Muscle	TNNT2	1.14992	0.731	0.349	3.61e-17	0.382
Muscle	TNNT1	1.12009	0.925	0.59	3.32e-24	0.335
Muscle	MIF	1.10658	0.967	0.519	2.29e-48	0.448
Muscle	SEPW1	1.07375	0.961	0.669	7.42e-12	0.292
Muscle	IGF2	1.06262	0.991	0.924	9.95e-49	0.067
Muscle	MYBPH	1.05151	0.328	0.082	1.52e-16	0.246
Muscle	HSPB3	1.02877	0.409	0.087	3.67e-26	0.322
Muscle	ALDOA	1.01698	0.976	0.712	2.58e-39	0.264
Muscle	IL17B	1.00629	0.358	0.044	1.93e-31	0.314
Muscle	GADD45A	0.989467	0.457	0.051	7.97e-44	0.406
Muscle	IFITM3	0.952187	0.943	0.575	2.7e-20	0.368
Muscle	B2M	0.942386	0.836	0.318	2.11e-30	0.518
Muscle	IFI6	0.918731	0.436	0.044	1.16e-42	0.392
Muscle	IGFBP2	0.901357	0.949	0.812	0.000164638	0.137
Muscle	RPL18A	0.898545	0.904	0.405	1.23e-40	0.499
Muscle	MT1E	0.895267	0.51	0.077	9.55e-42	0.433
Muscle	TUBB6	0.891908	0.567	0.157	6.51e-29	0.41
Muscle	MYL12B	0.872848	0.922	0.443	4.95e-25	0.479
Muscle	NDUFB3	0.86779	0.893	0.297	1.75e-43	0.596
Muscle	CLIC1	0.857931	0.824	0.252	1.17e-39	0.572
Muscle	SMPX	0.833018	0.46	0.092	1.91e-30	0.368
Muscle	CHCHD10	0.831139	0.839	0.254	1.44e-39	0.585
Muscle	CA3	0.826675	0.188	0.005	2.7e-21	0.183
Muscle	POLR2L	0.815764	0.961	0.759	1.91e-19	0.202
Muscle	TIMP1	0.813199	0.696	0.161	5.82e-42	0.535
Muscle	TNFRSF12A	0.812206	0.549	0.142	1.92e-29	0.407
Muscle	BIN1	0.810556	0.887	0.433	2.31e-21	0.454
Muscle	TUBA1A	0.795058	0.967	0.784	1.27e-11	0.183
Muscle	MAP3K7CL	0.777358	0.4	0.081	6.14e-25	0.319
Muscle	FABP3	0.772803	0.328	0.013	4.28e-39	0.315
Muscle	IL32	0.77247	0.394	0.041	2.84e-37	0.353
Muscle	C11orf96	0.768069	0.436	0.072	5.76e-32	0.364
Muscle	AIF1L	0.767167	0.409	0.069	2.49e-30	0.34
Muscle	BNIP3	0.753771	0.734	0.252	1.2e-30	0.482
Muscle	NEFM	0.753178	0.367	0.181	0.010855	0.186
Muscle	MYOZ1	0.746589	0.224	0.015	1.72e-22	0.209
Muscle	NRN1	0.740562	0.57	0.087	1.21e-46	0.483
Muscle	ADM	0.735206	0.367	0.059	1.14e-26	0.308
Muscle	GCHFR	0.732545	0.346	0.059	4.49e-24	0.287
Muscle	TPM3	0.716408	0.833	0.379	3.31e-16	0.454
Muscle	SEC61G	0.714676	0.943	0.593	1.49e-26	0.35
Muscle	DDIT3	0.71424	0.43	0.1	1.38e-22	0.33
Muscle	RPL9	0.70172	0.94	0.636	2.57e-30	0.304
Muscle	MYL12A	0.693582	0.913	0.557	2.27e-11	0.356
Muscle	COX7A1	0.690991	0.442	0.053	5.26e-40	0.389
Muscle	PRDX6	0.684763	0.964	0.758	7.52e-06	0.206
Muscle	UQCR11.1	0.676536	0.913	0.468	8e-24	0.445
Muscle	CD63	0.666399	0.943	0.766	7.28e-12	0.177
Muscle	PRKAR1A	0.66361	0.794	0.29	1.54e-24	0.504
Muscle	S100A16	0.653041	0.304	0.01	5.36e-37	0.294
Muscle	LINC00152	0.652865	0.412	0.04	2.04e-40	0.372
Muscle	S100A10	0.650896	0.821	0.344	7.43e-24	0.477
Muscle	USMG5	0.64504	0.94	0.575	1.37e-18	0.365
Muscle	PPDPF	0.640964	0.806	0.249	9.57e-35	0.557
Muscle	MT-ND4L	0.640191	0.713	0.308	5.27e-17	0.405
Muscle	GLRX5	0.636601	0.806	0.356	1.88e-17	0.45
Muscle	SRPK3	0.631506	0.669	0.242	7.01e-22	0.427
Muscle	HSPB1	0.627714	0.904	0.448	8.32e-19	0.456
Muscle	SLIRP	0.621938	0.943	0.519	5.07e-21	0.424
Muscle	GSN	0.620388	0.707	0.204	2.26e-32	0.503
Muscle	KCNE1L	0.619815	0.367	0.074	2.29e-22	0.293
Muscle	MAP2K1	0.618751	0.728	0.288	3.32e-19	0.44
Muscle	CFL2	0.615497	0.719	0.227	2.73e-28	0.492
Muscle	KLHL41	0.613559	0.749	0.336	2.13e-18	0.413
Muscle	MINOS1	0.6114	0.824	0.3	4.51e-27	0.524
Muscle	SBF2-AS1	0.610503	0.284	0.049	1.29e-18	0.235
Muscle	MRPL17	0.602617	0.791	0.216	1.03e-37	0.575
Muscle	C11orf31	0.59841	0.937	0.524	1.48e-21	0.413
Muscle	DCLK1	0.59597	0.415	0.107	2.88e-20	0.308
Muscle	SFTA1P	0.594672	0.224	0.02	2.41e-20	0.204
Muscle	SELM	0.590306	0.391	0.059	1.03e-29	0.332
Muscle	ATP5I	0.587805	0.904	0.47	1.91e-18	0.434
Muscle	LY6E	0.587769	0.421	0.021	3.16e-50	0.4
Muscle	NDUFC1	0.583082	0.845	0.339	1.95e-23	0.506
Muscle	RPL3	0.576287	0.943	0.629	6.71e-20	0.314
Muscle	ID3	0.573483	0.424	0.135	6.93e-16	0.289
Muscle	OST4	0.56421	0.94	0.57	5.85e-16	0.37
Muscle	TNNI2	0.562793	0.746	0.318	2.4e-18	0.428
Muscle	IFI44	0.562272	0.403	0.072	2.98e-27	0.331
Muscle	RAMP1	0.559219	0.307	0.031	7.84e-28	0.276
Muscle	RP11-425L10.1	0.558297	0.922	0.507	4.34e-19	0.415
Muscle	CLIC4	0.557241	0.543	0.152	8.53e-24	0.391
Muscle	ROMO1	0.548562	0.901	0.395	5.92e-20	0.506
Muscle	A2M	0.541184	0.206	0.013	3.03e-20	0.193
Muscle	RP11-356J5.12	0.540696	0.406	0.069	1.57e-28	0.337
Muscle	APOBEC2	0.540095	0.197	0.015	2.22e-18	0.182
Muscle	PMAIP1	0.539653	0.451	0.132	5.72e-18	0.319
Muscle	HN1	0.538861	0.893	0.613	0.00183618	0.28
Muscle	METRN	0.536966	0.388	0.069	2.8e-26	0.319
Muscle	UBE2S	0.535245	0.713	0.214	4.44e-29	0.499
Muscle	C4orf3	0.53509	0.901	0.479	4.4e-16	0.422
Muscle	UBL5	0.533288	0.961	0.718	2.1e-13	0.243
Muscle	PRKG1	0.523802	0.639	0.32	6.24e-09	0.319
Muscle	RPL36AL	0.521521	0.955	0.608	1.97e-14	0.347
Muscle	PLIN3	0.520727	0.552	0.104	3.42e-37	0.448
Muscle	COX6A1	0.520468	0.788	0.272	9.38e-26	0.516
Muscle	RP11-14N7.2	0.519198	0.657	0.194	2.61e-26	0.463
Muscle	CITED2	0.518892	0.31	0.048	2.59e-22	0.262
Muscle	AC007970.1	0.516021	0.239	0.031	4.99e-18	0.208
Muscle	NDUFA1	0.513298	0.869	0.39	1.09e-17	0.479
Muscle	PGAM2	0.51084	0.266	0.018	3.23e-27	0.248
Muscle	PGAM1	0.506304	0.761	0.236	5.85e-29	0.525
Muscle	SP5	0.506037	0.576	0.227	3.26e-14	0.349
Muscle	TRDN	0.502136	0.188	0.025	1.91e-13	0.163
Muscle	MPG	0.501115	0.609	0.142	3.66e-34	0.467
Muscle	SQSTM1	0.500689	0.475	0.091	9.28e-31	0.384
Muscle	CCT3	-0.504661	0.851	0.723	0.0117303	0.128
Muscle	SRSF3	-0.505885	0.89	0.839	5.27e-07	0.051
Muscle	RBM3	-0.534063	0.878	0.759	4.49e-05	0.119
Muscle	BNIP3L	-0.572449	0.758	0.675	5.28e-05	0.083
Muscle	PNISR	-0.572615	0.752	0.646	0.00608173	0.106
Muscle	SRRM2	-0.577171	0.809	0.725	1.85e-08	0.084
Muscle	CCND2	-0.581841	0.848	0.786	1.28e-06	0.062
Muscle	HNRNPD	-0.59115	0.794	0.699	9.51e-05	0.095
Muscle	PNMA5	-0.593026	0.728	0.634	0.00452404	0.094
Muscle	FUS	-0.594079	0.785	0.703	3.51e-06	0.082
Muscle	CCNI	-0.613516	0.857	0.799	3.81e-12	0.058
Muscle	CSDE1	-0.625488	0.884	0.784	3.31e-10	0.1
Muscle	DDX17	-0.630983	0.734	0.629	0.00440529	0.105
Muscle	MT-CYB	-0.64065	0.904	0.982	2.03e-20	-0.078
Muscle	ANKRD11	-0.64286	0.675	0.582	0.0207524	0.093
Muscle	IER2	-0.643133	0.693	0.761	3.45e-08	-0.068
Muscle	FAM178A	-0.644609	0.734	0.667	1.39e-06	0.067
Muscle	CBX5	-0.666332	0.773	0.669	3.24e-06	0.104
Muscle	SF3B1	-0.668313	0.764	0.677	2.38e-08	0.087
Muscle	NACA3P	-0.68629	0.785	0.697	8.32e-08	0.088
Muscle	FBL	-0.693328	0.716	0.639	4.45e-06	0.077
Muscle	DBN1	-0.704295	0.713	0.631	6.35e-05	0.082
Muscle	MATR3	-0.710379	0.803	0.722	1.54e-12	0.081
Muscle	PALLD	-0.748681	0.699	0.61	7.39e-05	0.089
Muscle	HNRNPAB	-0.76254	0.722	0.628	6.55e-05	0.094
Muscle	SOX4	-0.764242	0.749	0.86	1.92e-21	-0.111
Muscle	TTC3	-0.768116	0.797	0.74	5.62e-12	0.057
Muscle	DDX46	-0.776566	0.696	0.644	1.24e-09	0.052
Muscle	HNRNPDL	-0.807317	0.833	0.773	4.96e-15	0.06
Muscle	PABPC1	-0.840468	0.893	0.96	4.32e-35	-0.067
Muscle	KHDRBS1	-0.852251	0.788	0.736	1.15e-15	0.052
Muscle	GTF2I	-0.870923	0.639	0.554	0.000271268	0.085
Muscle	PARP1	-0.873366	0.752	0.702	1.33e-12	0.05
Muscle	APP	-0.881773	0.603	0.552	0.000335541	0.051
Muscle	HES1	-0.890195	0.561	0.679	1.26e-10	-0.118
Muscle	TCF12	-0.892476	0.693	0.638	3.49e-11	0.055
Muscle	HNRNPU	-0.925426	0.767	0.825	3e-21	-0.058
Muscle	EIF3A	-0.976263	0.752	0.824	8.31e-31	-0.072
Muscle	MARCKS	-0.983046	0.773	0.875	2.7e-29	-0.102
Muscle	EPB41L2	-1.01455	0.657	0.722	3.31e-20	-0.065
Muscle	NAP1L1	-1.08458	0.907	0.967	2.93e-54	-0.06
Muscle	CAPN6	-1.09299	0.343	0.448	1.93e-06	-0.105
Muscle	EGR1	-1.1492	0.615	0.806	1.64e-28	-0.191
Muscle	NASP	-1.15627	0.803	0.865	7.43e-37	-0.062
Muscle	FNDC5	-1.17106	0.794	0.847	4.25e-30	-0.053
Muscle	TMPO	-1.21967	0.713	0.82	9.68e-38	-0.107
Muscle	NCL	-1.23522	0.899	0.98	5.73e-54	-0.081
Muscle	PRKDC	-1.29266	0.833	0.951	6.43e-58	-0.118
Muscle	KCNQ1OT1	-1.486	0.728	0.984	3.18e-59	-0.256
Proliferative	MT2A	1.59987	0.741	0.202	4.57e-100	0.539
Proliferative	ISG15	1.41375	0.863	0.278	4.53e-108	0.585
Proliferative	PTN	1.40416	0.365	0.044	6.22e-75	0.321
Proliferative	IGF2	1.27179	0.998	0.915	2.77e-182	0.083
Proliferative	IFITM3	1.26968	0.978	0.808	1.01e-108	0.17
Proliferative	SCNN1A	1.23089	0.692	0.095	6.25e-157	0.597
Proliferative	B2M	1.11393	0.954	0.557	4.75e-94	0.397
Proliferative	TPM1	1.09289	0.915	0.373	1.17e-107	0.542
Proliferative	MIF	1.06604	0.968	0.638	1.17e-147	0.33
Proliferative	BNIP3	1.04991	0.757	0.256	6.11e-87	0.501
Proliferative	HIST1H3D	1.04743	0.868	0.658	2.07e-30	0.21
Proliferative	S100A4	1.02647	0.643	0.172	1.7e-78	0.471
Proliferative	LGALS1	0.985754	0.985	0.79	5.8e-83	0.195
Proliferative	SAT1	0.969823	0.543	0.124	1.98e-77	0.419
Proliferative	JUNB	0.951185	0.752	0.435	2.31e-46	0.317
Proliferative	DCN	0.943978	0.742	0.202	8.41e-105	0.54
Proliferative	HIST1H2AG	0.937492	0.797	0.448	1.98e-53	0.349
Proliferative	MT1E	0.923979	0.483	0.079	5.14e-86	0.404
Proliferative	ALDOA	0.887425	0.988	0.815	1.6e-85	0.173
Proliferative	LY6E	0.864742	0.758	0.141	1.25e-142	0.617
Proliferative	HSPA1A	0.85967	0.701	0.387	1.71e-29	0.314
Proliferative	IFIT2	0.858829	0.268	0.05	9.46e-39	0.218
Proliferative	CEBPD	0.855267	0.806	0.338	5.87e-65	0.468
Proliferative	COL1A1	0.8443	0.648	0.162	2.46e-90	0.486
Proliferative	CRABP2	0.83418	0.705	0.102	1.05e-147	0.603
Proliferative	IFI44	0.833183	0.803	0.232	6.36e-108	0.571
Proliferative	ID3	0.823916	0.613	0.187	7.67e-65	0.426
Proliferative	MT1X	0.807271	0.711	0.215	3.21e-76	0.496
Proliferative	DLK1	0.792201	0.539	0.124	1.65e-73	0.415
Proliferative	PCOLCE	0.787412	0.67	0.123	1.53e-122	0.547
Proliferative	RPL18A	0.781252	0.961	0.553	5.9e-100	0.408
Proliferative	S100A6	0.778703	0.904	0.593	1.47e-15	0.311
Proliferative	FAM162A	0.774494	0.922	0.475	1.29e-53	0.447
Proliferative	COL3A1	0.772078	0.905	0.532	2.92e-56	0.373
Proliferative	SEC61G	0.768617	0.966	0.676	6.16e-87	0.29
Proliferative	CLIC1	0.767248	0.941	0.504	7.87e-86	0.437
Proliferative	SPARCL1	0.74595	0.689	0.254	1.19e-60	0.435
Proliferative	DDIT4	0.742327	0.813	0.446	5.09e-35	0.367
Proliferative	KLF2	0.74228	0.507	0.216	1.49e-31	0.291
Proliferative	RPL9	0.733126	0.959	0.683	2.37e-91	0.276
Proliferative	NPW	0.730695	0.788	0.311	1.43e-69	0.477
Proliferative	CRABP1	0.725661	0.462	0.092	1e-70	0.37
Proliferative	LDHA	0.72368	0.998	0.942	2.37e-52	0.056
Proliferative	IFIT1	0.721712	0.489	0.066	2.21e-94	0.423
Proliferative	MT-ND4L	0.71096	0.874	0.381	1.3e-71	0.493
Proliferative	FABP5	0.704351	0.877	0.479	9.04e-45	0.398
Proliferative	SOCS3	0.701571	0.499	0.098	1.71e-79	0.401
Proliferative	HIST1H3B	0.70059	0.793	0.52	1.51e-31	0.273
Proliferative	ADM	0.683487	0.381	0.042	3.95e-79	0.339
Proliferative	COL11A1	0.67618	0.526	0.1	7.55e-84	0.426
Proliferative	MT-ATP8	0.667622	0.773	0.185	3.34e-113	0.588
Proliferative	BST2	0.660089	0.538	0.111	2.39e-84	0.427
Proliferative	IFIT3	0.658753	0.319	0.049	9.23e-54	0.27
Proliferative	HIST1H2AK	0.655867	0.671	0.228	2.34e-65	0.443
Proliferative	RPSA	0.643024	0.995	0.944	9.89e-101	0.051
Proliferative	PPDPF	0.639623	0.877	0.353	1.49e-77	0.524
Proliferative	HIST1H4D	0.637981	0.584	0.109	2.26e-98	0.475
Proliferative	S100A10	0.62977	0.889	0.466	1.97e-42	0.423
Proliferative	SBSPON	0.61726	0.324	0.028	1.41e-72	0.296
Proliferative	ANXA2	0.605377	0.889	0.429	2.16e-58	0.46
Proliferative	PGAM1	0.602074	0.89	0.353	3.72e-76	0.537
Proliferative	RP11-742N3.1	0.584991	0.973	0.694	7.48e-66	0.279
Proliferative	TIMP1	0.581915	0.847	0.313	1.12e-76	0.534
Proliferative	RPL3	0.576657	0.974	0.704	1.06e-68	0.27
Proliferative	IFI6	0.572604	0.535	0.077	1.21e-101	0.458
Proliferative	NRN1	0.570471	0.631	0.147	1.53e-85	0.484
Proliferative	RPS28	0.569372	0.914	0.392	2.55e-68	0.522
Proliferative	BARX1	0.555563	0.849	0.306	2.46e-75	0.543
Proliferative	MT-ND2	0.551552	0.92	0.861	2.07e-22	0.059
Proliferative	IER5L	0.549101	0.573	0.105	1.19e-94	0.468
Proliferative	HSPE1	0.545966	0.981	0.876	1.57e-45	0.105
Proliferative	CD63	0.545128	0.965	0.772	2.3e-46	0.193
Proliferative	SLIRP	0.542851	0.954	0.605	1.69e-50	0.349
Proliferative	NDUFA4L2	0.541758	0.225	0.021	3.19e-46	0.204
Proliferative	RPL18AP3	0.540503	0.885	0.321	1.75e-78	0.564
Proliferative	UBE2S	0.536691	0.953	0.694	2.82e-31	0.259
Proliferative	EVA1B	0.535847	0.676	0.143	8.48e-103	0.533
Proliferative	MINOS1	0.531566	0.909	0.431	3.78e-58	0.478
Proliferative	LINC00152	0.517952	0.67	0.131	3.22e-107	0.539
Proliferative	PRRX1	0.51597	0.675	0.105	7.69e-125	0.57
Proliferative	EEF1B2	0.512323	0.984	0.916	7.23e-66	0.068
Proliferative	RP11-425L10.1	0.509552	0.955	0.619	3.7e-49	0.336
Proliferative	NDUFB3	0.50947	0.87	0.349	7.66e-63	0.521
Proliferative	ATP5I	0.507393	0.94	0.478	2.17e-51	0.462
Proliferative	DBI	-0.501328	0.929	0.834	1.53e-15	0.095
Proliferative	DDX17	-0.50177	0.873	0.727	6.05e-16	0.146
Proliferative	HNRNPR	-0.507863	0.974	0.919	8.03e-37	0.055
Proliferative	TCF12	-0.521846	0.787	0.588	0.0144159	0.199
Proliferative	RASSF4	-0.522205	0.179	0.239	0.00574272	-0.06
Proliferative	PALLD	-0.523082	0.737	0.561	0.0244159	0.176
Proliferative	ZC3H13	-0.523724	0.792	0.603	2.67e-05	0.189
Proliferative	BPTF	-0.526589	0.783	0.584	0.00102294	0.199
Proliferative	COL2A1	-0.536176	0.606	0.5	0.00772065	0.106
Proliferative	TPR	-0.542729	0.877	0.779	2.15e-23	0.098
Proliferative	SNRNP200	-0.54307	0.762	0.55	0.043871	0.212
Proliferative	USP1	-0.546407	0.868	0.711	8.15e-12	0.157
Proliferative	KHDRBS1	-0.554875	0.953	0.872	4.63e-34	0.081
Proliferative	ANKRD11	-0.55734	0.848	0.689	2.5e-13	0.159
Proliferative	CDK6	-0.558606	0.824	0.709	6.23e-16	0.115
Proliferative	SMC3	-0.558778	0.88	0.79	2.19e-25	0.09
Proliferative	CHD7	-0.563418	0.737	0.562	0.00123077	0.175
Proliferative	CCNI	-0.567244	0.919	0.864	1.69e-34	0.055
Proliferative	SSRP1	-0.567627	0.898	0.787	4.65e-28	0.111
Proliferative	KLHL23	-0.569915	0.856	0.69	2.01e-15	0.166
Proliferative	TTC3	-0.572787	0.866	0.715	9.42e-16	0.151
Proliferative	CBX5	-0.578716	0.946	0.895	5.81e-37	0.051
Proliferative	SMARCC1	-0.580515	0.869	0.71	4.2e-20	0.159
Proliferative	BCAT1	-0.58321	0.843	0.669	1.33e-09	0.174
Proliferative	ATAD2	-0.583865	0.772	0.647	0.00013677	0.125
Proliferative	ATRX	-0.58654	0.823	0.668	1.68e-13	0.155
Proliferative	PRPF40A	-0.590117	0.94	0.884	9.46e-47	0.056
Proliferative	EPB41L2	-0.59391	0.856	0.713	5.58e-18	0.143
Proliferative	NEXN	-0.595868	0.575	0.499	0.0011009	0.076
Proliferative	TMSB15A	-0.595982	0.71	0.547	0.00153435	0.163
Proliferative	CCDC34	-0.602004	0.863	0.721	2e-19	0.142
Proliferative	PRRC2C	-0.605813	0.897	0.84	1.66e-37	0.057
Proliferative	RB1CC1	-0.612066	0.745	0.582	8.69e-07	0.163
Proliferative	NUSAP1	-0.613955	0.868	0.78	3.78e-17	0.088
Proliferative	TCF4	-0.618314	0.89	0.81	9.6e-31	0.08
Proliferative	HNRNPAB	-0.635029	0.888	0.833	4.63e-34	0.055
Proliferative	RND3	-0.642246	0.834	0.743	8.06e-22	0.091
Proliferative	FADS1	-0.644717	0.659	0.546	1.58e-07	0.113
Proliferative	PCM1	-0.659589	0.874	0.802	3.97e-31	0.072
Proliferative	VGLL3	-0.660769	0.684	0.561	5.06e-07	0.123
Proliferative	ZNF106	-0.671088	0.834	0.654	2.23e-11	0.18
Proliferative	ZC2HC1A	-0.672099	0.64	0.521	1.09e-05	0.119
Proliferative	GTF2I	-0.673644	0.869	0.713	1.17e-25	0.156
Proliferative	CSDE1	-0.67459	0.929	0.837	1.1e-47	0.092
Proliferative	TOP2A	-0.68768	0.887	0.816	1.13e-14	0.071
Proliferative	NCAM1	-0.689651	0.712	0.593	1.07e-11	0.119
Proliferative	PARP1	-0.695289	0.88	0.794	8.6e-38	0.086
Proliferative	MACF1	-0.72155	0.803	0.686	1.12e-18	0.117
Proliferative	RIF1	-0.726734	0.872	0.777	2.8e-35	0.095
Proliferative	MKI67	-0.73661	0.814	0.718	4.43e-18	0.096
Proliferative	CIRBP	-0.754621	0.912	0.861	1.25e-57	0.051
Proliferative	LINC00948	-0.771072	0.173	0.323	4.21e-18	-0.15
Proliferative	CAPN6	-0.775282	0.209	0.324	3.61e-12	-0.115
Proliferative	FNDC5	-0.816976	0.747	0.638	3.17e-17	0.109
Proliferative	CYR61	-0.853286	0.806	0.739	5.98e-15	0.067
Proliferative	ENAH	-0.906874	0.875	0.787	2.59e-50	0.088
Proliferative	EGR1	-0.93385	0.75	0.861	6.13e-59	-0.111
Proliferative	RBP1	-0.947734	0.847	0.794	1.09e-43	0.053
Proliferative	PRL	-0.962404	0.412	0.51	2.16e-17	-0.098
Proliferative	ACTC1	-1.00136	0.838	0.659	5.19e-06	0.179
Proliferative	NEB	-1.23549	0.491	0.619	4.21e-42	-0.128
Proliferative	KCNQ1OT1	-1.23735	0.892	0.959	5.81e-96	-0.067
MAST39-S1 vs MAST39-R1 comparison
Comparison across state	Gene	avg_log2FC	pct.1 (resistant)	pct.2 (parental)	p_val_adj	diff.pct
Ground	NRN1	2.06859	0.664	0.246	1.19e-162	0.418
Ground	ADM	1.71763	0.549	0.094	9.31e-174	0.455
Ground	PTTG1IP	1.70615	0.857	0.713	8.15e-124	0.144
Ground	SLC2A1	1.59962	0.684	0.26	7.27e-162	0.424
Ground	VEGFA	1.56799	0.638	0.269	3.11e-130	0.369
Ground	DDIT4	1.50381	0.754	0.432	5.32e-117	0.322
Ground	NDRG1	1.50152	0.52	0.073	7.5e-174	0.447
Ground	PLOD2	1.42632	0.661	0.273	2.48e-134	0.388
Ground	NEAT1	1.35813	0.79	0.652	9.91e-71	0.138
Ground	HSPA1A	1.35053	0.603	0.401	1.76e-45	0.202
Ground	MT2A	1.34498	0.372	0.157	8.12e-46	0.215
Ground	WSB1	1.30432	0.724	0.464	4.28e-101	0.26
Ground	LOX	1.26121	0.557	0.166	1.76e-130	0.391
Ground	INSIG2	1.20304	0.597	0.271	1.31e-105	0.326
Ground	STC2	1.20104	0.69	0.395	1.68e-101	0.295
Ground	HSPA5	1.14396	0.856	0.751	7.56e-91	0.105
Ground	BNIP3	1.13382	0.746	0.375	8.22e-136	0.371
Ground	EMP3	1.10149	0.866	0.763	1.02e-95	0.103
Ground	FAM162A	1.09165	0.935	0.834	1.82e-132	0.101
Ground	DNAJB1	1.06327	0.679	0.543	2.48e-27	0.136
Ground	LINC00152	1.04524	0.717	0.381	5.2e-123	0.336
Ground	ANGPTL4	1.04512	0.403	0.069	2.92e-110	0.334
Ground	PPP1R15A	1.03773	0.814	0.606	7.61e-102	0.208
Ground	P4HA1	1.02039	0.732	0.458	2.7e-101	0.274
Ground	CTGF	1.01314	0.449	0.185	4.39e-60	0.264
Ground	ERO1L	1.00237	0.584	0.258	2.39e-100	0.326
Ground	CA9	0.991147	0.509	0.143	5.15e-112	0.366
Ground	RGS4	0.968329	0.57	0.31	1.32e-64	0.26
Ground	P4HB	0.953193	0.911	0.829	3.67e-126	0.082
Ground	S100A2	0.930171	0.599	0.355	8.02e-61	0.244
Ground	TIMP1	0.917348	0.827	0.672	9.14e-68	0.155
Ground	ENO2	0.905276	0.48	0.105	2.69e-127	0.375
Ground	ANKRD37	0.90519	0.501	0.197	5.6e-81	0.304
Ground	PHLDA1	0.901863	0.705	0.417	7.72e-93	0.288
Ground	PDK1	0.891086	0.668	0.348	1.56e-94	0.32
Ground	SLC2A3	0.886265	0.411	0.066	1.27e-117	0.345
Ground	HK2	0.867172	0.518	0.185	8.2e-97	0.333
Ground	EGLN1	0.860127	0.676	0.439	7.75e-74	0.237
Ground	DLK1	0.806358	0.685	0.508	5.96e-62	0.177
Ground	RGS2	0.804633	0.465	0.171	4.07e-77	0.294
Ground	ANXA2	0.779905	0.857	0.806	7.34e-59	0.051
Ground	PLIN2	0.778617	0.567	0.439	9.68e-19	0.128
Ground	CAPN2	0.773483	0.617	0.397	3.06e-56	0.22
Ground	GADD45A	0.745468	0.403	0.122	2.57e-73	0.281
Ground	ID2	0.743172	0.459	0.286	1e-28	0.173
Ground	COL1A1	0.743004	0.525	0.274	7.57e-58	0.251
Ground	ZNF395	0.739152	0.618	0.405	6.95e-57	0.213
Ground	BTG1	0.730477	0.835	0.781	4.44e-43	0.054
Ground	SIK1	0.724479	0.534	0.344	1.16e-41	0.19
Ground	MXI1	0.717438	0.524	0.232	3.88e-77	0.292
Ground	MAF	0.71673	0.494	0.22	1.05e-69	0.274
Ground	SLC38A1	0.715558	0.621	0.327	1.24e-82	0.294
Ground	BHLHE40	0.714334	0.391	0.097	1.69e-85	0.294
Ground	GOLGA8A	0.714119	0.618	0.405	7.84e-49	0.213
Ground	NRP2	0.71134	0.57	0.322	8.92e-60	0.248
Ground	SLC3A2	0.709722	0.724	0.562	5.81e-53	0.162
Ground	H1F0	0.702546	0.563	0.36	1.61e-40	0.203
Ground	AK4	0.701834	0.563	0.219	7.74e-96	0.344
Ground	ANXA1	0.699408	0.256	0.011	2.51e-88	0.245
Ground	GPI	0.693672	0.844	0.71	6e-80	0.134
Ground	MAP3K7CL	0.692932	0.527	0.256	2.21e-65	0.271
Ground	PDLIM2	0.691058	0.569	0.333	3.44e-58	0.236
Ground	KDM5B	0.687631	0.654	0.502	2.74e-41	0.152
Ground	CDKN1C	0.685269	0.37	0.108	7.65e-69	0.262
Ground	HK1	0.68394	0.455	0.132	5.19e-95	0.323
Ground	GLRX	0.682673	0.358	0.068	3.32e-88	0.29
Ground	CD9	0.681043	0.821	0.688	8.42e-67	0.133
Ground	LGALS3	0.676307	0.233	0.009	1.07e-79	0.224
Ground	BASP1	0.669536	0.745	0.46	2.29e-84	0.285
Ground	EGLN3	0.666741	0.578	0.288	9.25e-70	0.29
Ground	MME	0.666212	0.246	0.006	2.03e-88	0.24
Ground	PDE4D	0.663413	0.532	0.273	3.23e-63	0.259
Ground	TCF7L2	0.662283	0.695	0.49	7.79e-61	0.205
Ground	FAM210A	0.656305	0.577	0.38	1.87e-46	0.197
Ground	TNFRSF12A	0.651221	0.554	0.304	1.85e-54	0.25
Ground	HSPA1B	0.648702	0.368	0.209	1.89e-25	0.159
Ground	PLK2	0.643829	0.486	0.297	2.42e-33	0.189
Ground	TNIP1	0.642647	0.638	0.309	4.44e-94	0.329
Ground	NDUFA4L2	0.630539	0.246	0.062	3.73e-45	0.184
Ground	KHDRBS3	0.620097	0.34	0.149	5.78e-38	0.191
Ground	P4HA2	0.618368	0.565	0.282	2.14e-68	0.283
Ground	ARL4C	0.614975	0.545	0.417	5.52e-22	0.128
Ground	EPB41L4A-AS1	0.613685	0.766	0.612	1.93e-54	0.154
Ground	TFRC	0.612456	0.626	0.387	1.89e-59	0.239
Ground	SYTL2	0.611155	0.529	0.338	1.8e-36	0.191
Ground	STC1	0.610986	0.563	0.311	1.61e-56	0.252
Ground	CAV1	0.599373	0.252	0.017	1.52e-80	0.235
Ground	KLF5	0.596141	0.307	0.045	2.07e-82	0.262
Ground	UGCG	0.595755	0.668	0.558	5e-27	0.11
Ground	CANX	0.590662	0.87	0.797	3.38e-66	0.073
Ground	RNMT	0.587717	0.779	0.697	7.19e-36	0.082
Ground	CCDC109B	0.581652	0.317	0.144	2.11e-33	0.173
Ground	CIB1	0.579657	0.521	0.412	2.32e-15	0.109
Ground	C1QTNF3	0.578474	0.779	0.84	1.31e-16	-0.061
Ground	SUN1	0.577842	0.603	0.395	1.8e-42	0.208
Ground	MIR4435-1HG	0.575408	0.46	0.136	4.58e-93	0.324
Ground	ALDOC	0.574648	0.464	0.115	1.16e-105	0.349
Ground	SH3BP5	0.569159	0.758	0.664	1.01e-32	0.094
Ground	DLG1	0.5652	0.706	0.597	2.96e-27	0.109
Ground	SLC16A3	0.56148	0.467	0.16	4.87e-77	0.307
Ground	EPAS1	0.560401	0.248	0.005	1.69e-90	0.243
Ground	ATF4	0.559376	0.788	0.637	4.53e-59	0.151
Ground	SLC25A36	0.555396	0.66	0.574	5.23e-21	0.086
Ground	SERPINH1	0.552541	0.824	0.762	4.11e-39	0.062
Ground	ASPH	0.552084	0.715	0.595	4.62e-33	0.12
Ground	CHSY1	0.548779	0.707	0.589	5.96e-34	0.118
Ground	DDX41	0.548506	0.462	0.248	4.35e-43	0.214
Ground	TSPAN12	0.540507	0.447	0.15	1.74e-79	0.297
Ground	INSIG1	0.540471	0.456	0.261	3.31e-34	0.195
Ground	SERPINE1	0.539298	0.241	0.012	9.18e-80	0.229
Ground	B2M	0.532776	0.794	0.721	1.43e-23	0.073
Ground	EMP1	0.525502	0.422	0.238	4.46e-32	0.184
Ground	GBE1	0.525024	0.401	0.114	4.44e-79	0.287
Ground	GSN	0.521813	0.794	0.673	1.47e-50	0.121
Ground	CEBPD	0.519998	0.456	0.282	7.9e-26	0.174
Ground	C9orf89	0.517524	0.5	0.291	5.33e-40	0.209
Ground	RIOK3	0.51627	0.56	0.383	9.57e-35	0.177
Ground	COL6A2	0.514757	0.658	0.521	5.51e-29	0.137
Ground	PERP	0.512801	0.526	0.389	5.9e-20	0.137
Ground	TMEM123	0.511058	0.792	0.7	2.36e-45	0.092
Ground	PGAM1	0.507557	0.846	0.759	1.53e-55	0.087
Ground	SSBP3	0.504921	0.729	0.551	2.76e-56	0.178
Ground	PYGL	0.502858	0.31	0.123	2.87e-38	0.187
Ground	SH3GL1	0.501303	0.68	0.495	2.31e-46	0.185
Ground	LMO2	0.500584	0.312	0.079	4.26e-61	0.233
Ground	STMN1	-0.504788	0.885	0.994	3.96e-79	-0.109
Ground	KLHL23	-0.507715	0.549	0.839	8.43e-76	-0.29
Ground	PIN4	-0.509459	0.722	0.913	4.63e-85	-0.191
Ground	MCM6	-0.509674	0.458	0.774	7.21e-66	-0.316
Ground	ROMO1	-0.512191	0.812	0.937	2.06e-84	-0.125
Ground	UQCR10	-0.514615	0.862	0.984	9.48e-95	-0.122
Ground	NHP2	-0.515827	0.741	0.949	1.15e-83	-0.208
Ground	SNRPF	-0.516009	0.934	0.994	8.86e-117	-0.06
Ground	ANGPTL1	-0.519993	0.336	0.665	3.07e-86	-0.329
Ground	CCND2	-0.520242	0.901	0.981	9.96e-73	-0.08
Ground	NFIA	-0.520755	0.489	0.792	1.35e-78	-0.303
Ground	FKBP3	-0.523323	0.762	0.955	4.66e-88	-0.193
Ground	C14orf2	-0.529456	0.846	0.976	5.07e-105	-0.13
Ground	MPPED2	-0.53681	0.12	0.52	3.84e-124	-0.4
Ground	NRG1-IT1	-0.541155	0.461	0.76	1.27e-88	-0.299
Ground	EID1	-0.546429	0.847	0.97	1.3e-104	-0.123
Ground	NASP	-0.549876	0.867	0.983	1.39e-79	-0.116
Ground	UBL5	-0.553553	0.943	0.995	1.35e-129	-0.052
Ground	HNRNPAB	-0.554417	0.736	0.953	1.04e-81	-0.217
Ground	HSPE1	-0.558203	0.927	0.994	3.03e-106	-0.067
Ground	TIMM8B	-0.560232	0.72	0.933	1.13e-89	-0.213
Ground	PRDX2	-0.569162	0.852	0.981	4.21e-98	-0.129
Ground	PCNA	-0.5693	0.601	0.859	3.63e-66	-0.258
Ground	ATP5G1	-0.569642	0.702	0.932	2.34e-97	-0.23
Ground	NDUFA3	-0.570265	0.503	0.804	4.64e-97	-0.301
Ground	NDUFA11	-0.57052	0.753	0.944	2.66e-103	-0.191
Ground	NDUFB1	-0.570628	0.589	0.873	3.74e-99	-0.284
Ground	SLIRP	-0.571236	0.839	0.975	7.38e-104	-0.136
Ground	TCEB2	-0.571655	0.92	0.99	2.97e-133	-0.07
Ground	NID1	-0.574801	0.352	0.693	5.39e-96	-0.341
Ground	HMGN3	-0.577446	0.656	0.924	1.01e-86	-0.268
Ground	VCAN	-0.577559	0.727	0.932	8.99e-71	-0.205
Ground	NFIB	-0.579033	0.615	0.882	4.53e-84	-0.267
Ground	CLSPN	-0.587008	0.358	0.674	1e-69	-0.316
Ground	COX6C	-0.604142	0.945	0.995	2.68e-149	-0.05
Ground	DUT	-0.617479	0.78	0.939	8.94e-62	-0.159
Ground	PARP1	-0.621465	0.788	0.982	1.53e-97	-0.194
Ground	HELLS	-0.626581	0.546	0.857	3.56e-82	-0.311
Ground	MYEOV2	-0.630619	0.755	0.954	4.78e-124	-0.199
Ground	NDUFS6	-0.649509	0.74	0.963	4.46e-113	-0.223
Ground	ATP5J2	-0.653639	0.716	0.955	1.02e-129	-0.239
Ground	LIMCH1	-0.662977	0.331	0.718	1.79e-116	-0.387
Ground	DANCR	-0.673748	0.679	0.927	5.59e-107	-0.248
Ground	SMC6	-0.67547	0.673	0.934	3.18e-111	-0.261
Ground	UQCR11.1	-0.678846	0.722	0.95	5.2e-137	-0.228
Ground	ADI1	-0.740774	0.537	0.864	5.86e-123	-0.327
Ground	ITM2A	-0.754691	0.79	0.972	1.4e-124	-0.182
Ground	CCDC34	-0.794574	0.842	0.99	6.93e-157	-0.148
Ground	FAM178A	-0.828086	0.623	0.932	2.57e-153	-0.309
Ground	IGFBP5	-0.950294	0.941	0.994	4.41e-194	-0.053
Ground	POLR2L	-1.02002	0.766	0.984	2.49e-228	-0.218
Ground	NNAT	-1.2212	0.738	0.989	5.44e-234	-0.251
Ground	RBP1	-1.53522	0.679	0.991	0	-0.312
Proliferative	HSPA1A	1.06086	0.682	0.564	3.65e-18	0.118
Proliferative	C1QTNF3	0.948262	0.968	0.913	9.72e-121	0.055
Proliferative	NRN1	0.910742	0.527	0.251	2.97e-44	0.276
Proliferative	HSPA5	0.886013	0.962	0.899	8.2e-64	0.063
Proliferative	COL1A1	0.839984	0.722	0.367	2.2e-81	0.355
Proliferative	DLK1	0.829994	0.878	0.645	6.23e-92	0.233
Proliferative	PPP1R15A	0.807404	0.88	0.669	2.36e-73	0.211
Proliferative	NRP2	0.766276	0.746	0.437	7.35e-77	0.309
Proliferative	PTTG1IP	0.757569	0.9	0.83	2.07e-25	0.07
Proliferative	FAM162A	0.756395	0.949	0.883	3.43e-43	0.066
Proliferative	DDIT4	0.737896	0.72	0.504	1.57e-28	0.216
Proliferative	BASP1	0.702818	0.866	0.518	3.02e-91	0.348
Proliferative	SLC2A1	0.702126	0.649	0.314	4.21e-63	0.335
Proliferative	FADS1	0.689332	0.95	0.872	2.26e-75	0.078
Proliferative	CXCR4	0.675428	0.959	0.883	1.5e-65	0.076
Proliferative	BNIP3	0.650834	0.643	0.395	6.69e-36	0.248
Proliferative	HES6	0.630542	0.949	0.889	1.91e-54	0.06
Proliferative	DNAJB1	0.629888	0.795	0.704	9.71e-11	0.091
Proliferative	STC2	0.628795	0.682	0.464	1.34e-35	0.218
Proliferative	PHLDA1	0.621798	0.786	0.535	1.34e-51	0.251
Proliferative	PLK2	0.615283	0.591	0.273	3.92e-53	0.318
Proliferative	CTGF	0.613734	0.404	0.151	3.79e-39	0.253
Proliferative	PLOD2	0.611928	0.582	0.295	2.26e-45	0.287
Proliferative	NEAT1	0.611085	0.895	0.757	3.02e-42	0.138
Proliferative	CYR61	0.608015	0.897	0.786	7.09e-32	0.111
Proliferative	CA9	0.591743	0.36	0.111	3.03e-43	0.249
Proliferative	FOSB	0.589308	0.773	0.629	4.55e-20	0.144
Proliferative	ADM	0.581741	0.287	0.048	1.67e-51	0.239
Proliferative	LINC00152	0.581701	0.765	0.43	2.32e-76	0.335
Proliferative	EDN3	0.578597	0.491	0.068	3.82e-112	0.423
Proliferative	SLC38A1	0.568158	0.775	0.456	4.07e-70	0.319
Proliferative	GSN	0.561416	0.934	0.745	1.83e-81	0.189
Proliferative	FOS	0.559082	0.915	0.813	4.08e-20	0.102
Proliferative	HSPA1B	0.543976	0.459	0.269	2.59e-22	0.19
Proliferative	HMGCS1	0.524112	0.834	0.688	1.51e-34	0.146
Proliferative	RHOB	0.522232	0.778	0.654	4.93e-21	0.124
Proliferative	VEGFA	0.520068	0.511	0.279	6.12e-27	0.232
Proliferative	CD9	0.516291	0.964	0.841	4.43e-43	0.123
Proliferative	NID1	-0.514653	0.594	0.831	9.11e-62	-0.237
Proliferative	NRIP1	-0.552619	0.665	0.87	1.04e-70	-0.205
Proliferative	FAM178A	-0.556632	0.921	0.98	6.26e-74	-0.059
Proliferative	LIMCH1	-0.565969	0.538	0.824	2.83e-72	-0.286
Proliferative	HIST1H4D	-0.568957	0.428	0.659	9.48e-44	-0.231
Proliferative	HIST1H3B	-0.592047	0.678	0.769	3.93e-23	-0.091
Proliferative	POLR2L	-0.624233	0.94	0.998	3.65e-110	-0.058
Proliferative	MPPED2	-0.649853	0.267	0.762	3.49e-118	-0.495
Proliferative	HIST1H3D	-0.72698	0.768	0.836	1.44e-18	-0.068
Proliferative	AKAP12	-0.811767	0.639	0.852	4.29e-64	-0.213
Proliferative	RBP1	-1.10569	0.927	0.998	3.04e-198	-0.071
