# Supplementary material for: The PIK3CA/AKT pathway drives therapy resistance in rhabdomyosarcoma
Source: Nat Commun. 2025 Dec 10;17:65. doi: 10.1038/s41467-025-66632-9 (PMC12770561; doi:10.1038/s41467-025-66632-9)
Supplement: Supplementary file 13 — Source data [file 41467_2025_66632_MOESM13_ESM.zip]

Archive with 2 entries (2 files):
- Source Data-YW-Oct 20,2025.xlsx
- Source Data Supp-YW-Oct 20,2025 (1).xlsx
