# Supplementary material for: The PIK3CA/AKT pathway drives therapy resistance in rhabdomyosarcoma
Source: Nat Commun. 2025 Dec 10;17:65. doi: 10.1038/s41467-025-66632-9 (PMC12770561; doi:10.1038/s41467-025-66632-9)
Supplement: Supplementary file 13 — Source data [file 41467_2025_66632_MOESM13_ESM.zip › Source Data-YW-Oct 20,2025.xlsx]

## Sheet: Fig 1A
Ki67								TUNNEL
RD								RD
		Total cells	pos. cells	ratio	average	SD				Total cells	pos. cells	ratio	average	SD
S1	Image_41950.jpg	371	265	0.714286	0.76637	0.0393643		S1	Image_41935.jpg	361	5	0.0138504	0.0134744	0.00233614
	Image_41951.jpg	512	397	0.775391					Image_41936.jpg	372	6	0.016129
	Image_41952.jpg	530	429	0.809434					Image_41937.jpg	383	4	0.0104439
R1	Image_41956.jpg-(Colour_2)	401	285	0.710723	0.686084	0.0249583		R1	Image_41944.jpg	388	19	0.0489691	0.0413157	0.00611792
	Image_41957.jpg-(Colour_1)	506	352	0.695652					Image_41945.jpg	366	15	0.0409836
	Image_41958.jpg-(Colour_1)	586	382	0.651877					Image_41946.jpg	353	12	0.0339943
R4	Image_41959.jpg	389	251	0.645244	0.694781	0.044642		R4	Image_41947.jpg	385	14	0.0363636	0.0735011	0.0375836
	Image_41960.jpg	653	492	0.753446					Image_41948.jpg	372	22	0.0591398
	Image_41962.jpg	474	325	0.685654					Image_41949.jpg	384	48	0.125

## Sheet: Fig 1B
UNIT	Luciferase
RD-tumor growth																																						RD-survival
Days	Vehicle																		Days	OT																		Days	Vehicle	OT		Log-rank (Mantel-Cox) test
	#1			#2			#3			#4			#5			#6				#1			#2			#3			#4			#5			#6			35	1			Log-rank (Mantel-Cox) test
0	747400	1		386600	1		500800	1		285300	1		639100	1		541800	1		0	1621000	1		3207000	1		4981000	1		6913000	1		2326000	1		3522000	1		35	1			P value	0.0007
7	1180892	1.58		494848	1.28		1472352	2.94		425097	1.49		1.4188e+06	2.22		731430	1.35		7	1236823	0.763		2116620	0.66		5877580	1.18		5744703	0.831		383790	0.165		4296840	1.22		35	1			P value summary	***
14	1210788	1.62		568302	1.47		1622592	3.24		1.20682e+06	4.23		2192113	3.43		3993066	7.37		14	863993	0.533		1000584	0.312		346678	0.0696001		712039	0.103		444266	0.191		447294	0.127		38	1
21	1143522	1.53		518044	1.34		3801072	7.59		1651887	5.79		7413560	11.6		3787182	6.99		21	1103901	0.681		292158	0.0911001		398480	0.08		639453	0.0925001		483808	0.208		500124	0.142		42	1
28	3213820	4.3		1.55413e+06	4.02		7111360	14.2		4450680	15.6		12078990	18.9		11702880	21.6		28	1507530	0.93		330321	0.103		876656	0.176		1603816	0.232		395420	0.17		1274964	0.362		42	1
35	5777402	7.73		2381456	6.16		8764000	17.5		7446330	26.1		17703070	27.7		13815900	25.5		35	795911	0.491		901167	0.281		1454452	0.292		1168297	0.169		1265344	0.544		2201250	0.625		63		1
38							10742160	21.45											42	810500	0.5		1379010	0.43		1046010	0.21		414780	0.06		2116660	0.91		3627660	1.03		63		1
42	7047982	9.43		4.07863e+06	10.55														49	24997765	15.4212		16775817	5.231		8288384	1.664		5357575	0.775		1005065	0.4321		785406	0.223		70		1
																			56	21740852	13.412		68119887	21.241		51364072	10.312		8641250	1.25		2863306	1.231		8488020	2.41		77		1
		* normalize to day 0																	63	2.95525e+07	18.231		58110840	18.12		72329101	14.521		86559056	12.5212		7471112	3.212		14834664	4.212		105		0
																			70							99181672	19.912		139110299	20.123		4959032	2.132		5430924	1.542		105		0
																			77										175673156	25.412		7936312	3.412		10570226	3.0012
																			84													12169632	5.232		21945582	6.231
																			91													4.9381e+06	2.123		11312664	3.212
																			98													3586692	1.542		5501364	1.562
																			105													7492046	3.221		18423582	5.231
Rh41-tumor growth																																						Rh41-survival
Days	Vehicle																		Days	OT																		Days	Vehicle	OT		Log-rank (Mantel-Cox) test
	#1			#2			#3			#4			#5			#6				#1			#2			#3			#4			#5			#6			35	1			P value	0.0004
0	70790	1		207600	1		92280	1		70600	1		152800	1		94280	1		0	108400	1		534100	1		237000	1		371300	1		802700	1		662600	1		35	1			P value summary	***
7	66543	0.940006		101724	0.49		196864	2.13333		166852	2.36334		142613	0.933333		64425	0.683337		7	20054	0.185		172336	0.322667		85320	0.36		15223	0.0409992		111308	0.138667		180890	0.273		35	1
14	156446	2.21		262960	1.26667		439868	4.76667		222625	3.15333		687600	4.5		405404	4.3		14	4372	0.040333		88483	0.165667		60277	0.254333		22030	0.0593321		25820.5	0.032167		156594	0.236333		35	1
21	238326	3.36666		514848	2.48		1796384	19.4667		381240	5.4		1365013	8.93333		666245	7.06666		21	11021	0.101667		21898	0.041		27887	0.117667		27848	0.0750013		25659.9	0.031967		179785	0.271333		38	1
28	766892	10.8333		1217920	5.86667		2236252	24.2333		1233147	17.4667		4252933	27.8333		1077935	11.4333		28	14128	0.130333		27239	0.051		40922	0.172667		82800	0.223		238402	0.297		298170	0.45		42	1
35	816445	11.5333		2186720	10.5333		2310076	25.0333		2059167	29.1667		5011840	32.8		2133871	22.6333		35	29268	0.27		107176	0.200667		68967	0.291		51363	0.138333		102478	0.127667		357804	0.54		77		1
38	1063974	15.03																	42	23487	0.216667		97918	0.183333		71890	0.303333		43318	0.116666		133784	0.166667		229702	0.346668		91		1
42				2657972	12.8033														49	550311	5.07667		219195	0.4104		428259	1.807		114286	0.3078		262537	0.327067		267757	0.404101		98		1
																			56	1597455	14.7367		965160	1.80708		823417	3.47433		262880	0.707999		147991	0.184367		93051	0.140433		98		1
																			63	1883269	17.3733		2302185	4.3104		1519249	6.41033		670939	1.807		265988	0.331367		166158	0.250767		105		0
																			70	2.039e+06	18.81		753259	1.41033		729249	3.077		1288659	3.47067		404561	0.504		930290	1.404		105		0
																			77	2436471	22.4767		3646657	6.82767		808249	3.41033		2738214	7.37467		859424	1.07067		932389	1.40717
																			84				12503495	23.4104		2684577	11.3273		3604457	9.70767		1.39964e+06	1.74367		930379	1.40413
																			91				14461826	27.077		3968264	16.7437		3975758	10.7077		1.44807e+06	1.804		2043281	3.08373
																			98							6022265	25.4104		6698623	18.041		2.44877e+06	3.05067		2299664	3.47067
																			105													4.1232e+06	5.13667		4444500	6.70767

## Sheet: Fig 1 C
UNIT	mm
ERMS_MAST139																																									ERMS_MAST139
Days	Vehicle																			Days	OT																				Days	Vehicle	OT		Log-rank (Mantel-Cox) test
	#1			#2			#3			#4			#5			#6					#1			#2			#3			#4			#5			#6					14	1			P value	0.0005
0	5	5	65.4167	5	5	65.4167	5	3	23.55	5	4	41.8667	5	4	41.8667	5	5	65.4167		0	6	6	113.04	6	6	113.04	6	6	113.04	6	6	113.04	6	6	113.04	6	6	113.04			14	1			P value summary	***
3	8	8	267.947	8	6	150.72	10	4	83.7333	8	5	104.667	6	4	50.24	6	5	78.5		3	5	5	65.4167	7	6	131.88	4	4	33.4933	9	6	169.56	8	6	150.72	6	6	113.04			14	1
7	10	8	334.933	10	10	523.333	12	6	226.08	10	8	334.933	10	8	334.933	8	6	150.72		7	6	6	113.04	6	4	50.24	6	4	50.24	3	2	6.28	6	4	50.24	4	2	8.37333			17	1
10	16	12	1205.76	14	12	1055.04	15	9	635.85	12	9	508.68	12	9	508.68	10	8	334.933		10	6	5	78.5	6	5	78.5	6	6	113.04	3	3	14.13	4	4	33.4933	4	2	8.37333			17	1
14	20	18	3391.2	20	16	2679.47	20	15	2355	16	11	1013.17	15	11	949.85	14	9	593.46		14	6	4	50.24	6	6	113.04	6	4	50.24	3	2	6.28	6	4	50.24	4	2	8.37333			21	1
17										20	18	3391.2	20	15	2355	14	12	1055.04		17	4	4	33.4933	6	6	113.04	6	6	113.04	3	3	14.13	6	6	113.04	6	4	50.24			42		1
21																20	16	2679.47		21	6	6	113.04	6	5	78.5	8	6	150.72	2	2	4.18667	10	6	188.4	6	4	50.24			42		1
24																				24	8	6	150.72	6	6	113.04	8	8	267.947	2	2	4.18667	8	6	150.72	4	4	33.4933			49		1
28																				28	8	6	150.72	8	7	205.147	8	6	150.72	2	2	4.18667	6	6	113.04	4	4	33.4933			52		1
31																				31	8	8	267.947	8	8	267.947	6	6	113.04	2	2	4.18667	6	6	113.04	6	6	113.04			56		1
35																				35	12	12	904.32	12	10	628	8	8	267.947	6	6	113.04	6	6	113.04	6	6	113.04			59		1
38																				38	16	16	2143.57	14	12	1055.04	12	10	628	8	6	150.72	8	6	150.72	8	6	150.72
42																				42	20	18	3391.2	18	18	3052.08	14	14	1436.03	8	8	267.947	10	6	188.4	8	8	267.947
45																				45							18	16	2411.52	12	10	628	12	8	401.92	6	6	113.04
49																				49							20	20	4186.67	16	14	1641.17	14	10	732.667	8	8	267.947
52																				52										20	15	2355	18	16	2411.52	12	10	628
56																				56													20	20	4186.67	16	14	1641.17
59																				59																18	18	3052.08
63																				63
ERMS_MAST39																																									ERMS_MAST39
Days	Vehicle																			Days	OT																				Days	Vehicle	OT		Log-rank (Mantel-Cox) test
	#1			#2			#3			#4			#5			#6					#1			#2			#3			#4			#5			#6					10	1			P value	0.0005
0	4	4	33.4933	6	4	50.24	4	4	33.4933	6	4	50.24	5	5	65.4167	6	6	113.04		0	8	8	267.947	6	4	50.24	8	8	267.947	6	6	113.04	6	4	50.24	6	6	113.04			14	1			P value summary	***
3	9	6	169.56	10	8	334.933	8	8	267.947	8	6	150.72	6	5	78.5	8	6	150.72		3	6	6	113.04	6	6	113.04	10	8	334.933	6	6	113.04	6	6	113.04	4	4	33.4933			14	1
7	13	12	979.68	12	10	628	11	9	466.29	10	8	334.933	10	7	256.433	11	8	368.427		7	4	4	33.4933	4	2	8.37333	8	8	267.947	4	4	33.4933	4	4	33.4933	6	6	113.04			14	1
10	20	16	2679.47	14	12	1055.04	14	12	1055.04	12	12	904.32	12	9	508.68	12	11	759.88		10	4	2	8.37333	4	4	33.4933	6	6	113.04	2	2	4.18667	4	4	33.4933	6	6	113.04			17	1
14				20	18	3391.2	20	16	2679.47	18	16	2411.52	18	15	2119.5	14	14	1436.03		14	4	4	33.4933	4	2	8.37333	6	2	12.56	2	2	4.18667	4	2	8.37333	6	6	113.04			21	1
17													20	16	2679.47	18	17	2722.38		17	6	6	113.04	2	2	4.18667	2	2	4.18667	4	2	8.37333	2	2	4.18667	8	6	150.72			35		1
21																20	20	4186.67		21	10	8	334.933	8	6	150.72	4	4	33.4933	2	2	4.18667	4	4	33.4933	8	8	267.947			38		1
24																				24	10	10	523.333	4	4	33.4933	4	4	33.4933	4	4	33.4933	2	2	4.18667	8	6	150.72			42		1
28																				28	12	12	904.32	8	8	267.947	4	2	8.37333	2	2	4.18667	4	4	33.4933	8	8	267.947			45		1
31																				31	16	14	1641.17	14	10	732.667	6	6	113.04	2	2	4.18667	4	4	33.4933	10	8	334.933			49		1
35																				35	20	16	2679.47	16	12	1205.76	12	1	6.28	6	4	50.24	4	4	33.4933	12	10	628			49		1
38																				38				20	20	4186.67	18	12	1356.48	8	8	267.947	6	4	50.24	14	12	1055.04
42																				42							20	15	2355	12	12	904.32	12	10	628	16	12	1205.76
45																				45										16	12	1205.76	16	14	1641.17	16	16	2143.57
49																				49										20	16	2679.47	20	16	2679.47	20	20	4186.67
52																				52
56																				56
59																				59
63																				63
ERMS_MAST118																																									ERMS_MAST118
Days	Vehicle																			Days	OT																				Days	Vehicle	OT		Log-rank (Mantel-Cox) test
	#1			#2			#3			#4			#5			#6					#1			#2			#3			#4			#5			#6					14	1			P value	0.0006
0	6	6	113.04	5	5	65.4167	5	5	65.4167	5	5	65.4167	5	5	65.4167	5	5	65.4167		0	6	6	113.04	6	6	113.04	6	6	113.04	6	6	113.04	6	6	113.04	6	6	113.04			17	1			P value summary	***
3	10	8	334.933	6	6	113.04	6	5	78.5	5	5	65.4167	5	5	65.4167	5	5	65.4167		3	6	4	50.24	6	4	50.24	6	6	113.04	4	4	33.4933	6	6	113.04	4	4	33.4933			21	1
7	12	12	904.32	9	9	381.51	6	5	78.5	6	6	113.04	6	6	113.04	6	5	78.5		7	4	4	33.4933	4	4	33.4933	6	4	50.24	2	2	4.18667	6	4	50.24	2	2	4.18667			24	1
10	18	16	2411.52	14	9	593.46	9	7	230.79	9	9	381.51	8	8	267.947	6	6	113.04		10	2	2	4.18667	2	2	4.18667	2	2	4.18667	2	2	4.18667	2	2	4.18667	2	2	4.18667			24	1
14	20	20	4186.67	16	10	837.333	12	9	508.68	11	11	696.557	9	8	301.44	9	6	169.56		14	2	2	4.18667	2	2	4.18667	2	2	4.18667	2	2	4.18667	2	2	4.18667	2	2	4.18667			28	1
17				20	15	2355	15	12	1130.4	14	12	1055.04	12	10	628	10	8	334.933		17	2	2	4.18667	2	2	4.18667	2	2	4.18667	2	2	4.18667	2	2	4.18667	2	2	4.18667			105		0
21							20	18	3391.2	16	14	1641.17	16	12	1205.76	12	8	401.92		21	2	2	4.18667	2	2	4.18667	2	2	4.18667	2	2	4.18667	2	2	4.18667	2	2	4.18667			105		0
24										20	16	2679.47	20	15	2355	16	14	1641.17		24	2	2	4.18667	2	2	4.18667	2	2	4.18667	2	2	4.18667	2	2	4.18667	2	2	4.18667			105		0
28																20	18	3391.2		28	2	2	4.18667	2	2	4.18667	2	2	4.18667	2	2	4.18667	2	2	4.18667	2	2	4.18667			105		0
31																				31	2	2	4.18667	2	2	4.18667	2	2	4.18667	2	2	4.18667	2	2	4.18667	2	2	4.18667			105		0
35																				35	2	2	4.18667	2	2	4.18667	2	2	4.18667	2	2	4.18667	2	2	4.18667	2	2	4.18667			105		0
38																				38	2	2	4.18667	2	2	4.18667	2	2	4.18667	2	2	4.18667	2	2	4.18667	2	2	4.18667
42																				42	2	2	4.18667	2	2	4.18667	2	2	4.18667	2	2	4.18667	2	2	4.18667	2	2	4.18667
45																				45	2	2	4.18667	2	2	4.18667	2	2	4.18667	2	2	4.18667	2	2	4.18667	2	2	4.18667
49																				49	2	2	4.18667	2	2	4.18667	2	2	4.18667	2	2	4.18667	2	2	4.18667	2	2	4.18667
52																				52	2	2	4.18667	2	2	4.18667	2	2	4.18667	2	2	4.18667	2	2	4.18667	2	2	4.18667
56																				56	2	2	4.18667	2	2	4.18667	2	2	4.18667	2	2	4.18667	2	2	4.18667	2	2	4.18667
59																				59	2	2	4.18667	2	2	4.18667	2	2	4.18667	2	2	4.18667	2	2	4.18667	2	2	4.18667
63																				63	2	2	4.18667	2	2	4.18667	2	2	4.18667	2	2	4.18667	2	2	4.18667	2	2	4.18667
ERMS_MSK82489																																									ERMS_MSK82489
Days	Vehicle																			Days	OT																				Days	Vehicle	OT		Log-rank (Mantel-Cox) test
	#1			#2			#3			#4			#5			#6					#1			#2			#3			#4			#5			#6					28	1			P value	0.0006
0	5	4	41.8667	5	5	65.4167	5	5	65.4167	5	4	41.8667	4	4	33.4933	5	4	41.8667		0	6	6	113.04	6	6	113.04	6	6	113.04	6	6	113.04	6	6	113.04	6	6	113.04			28	1			P value summary	***
3	6	5	78.5	6	6	113.04	5	5	65.4167	6	6	113.04	4	4	33.4933	6	6	113.04		3	8	6	150.72	6	6	113.04	6	6	113.04	8	6	150.72	6	4	50.24	6	6	113.04			31	1
7	9	6	169.56	9	7	230.79	6	5	78.5	6	6	113.04	6	6	113.04	6	6	113.04		7	8	6	150.72	8	6	150.72	8	6	150.72	4	4	33.4933	6	4	50.24	4	4	33.4933			35	1
10	12	8	401.92	10	9	423.9	8	5	104.667	7	7	179.503	6	6	113.04	8	7	205.147		10	6	6	113.04	6	6	113.04	6	6	113.04	2	2	4.18667	6	4	50.24	4	4	33.4933			35	1
14	14	10	732.667	12	10	628	9	6	169.56	9	8	301.44	8	6	150.72	9	9	381.51		14	4	4	33.4933	6	6	113.04	4	4	33.4933	2	2	4.18667	4	2	8.37333	2	2	4.18667			38	1
17	14	12	1055.04	14	12	1055.04	9	8	301.44	11	9	466.29	8	6	150.72	10	9	423.9		17	2	2	4.18667	4	2	8.37333	2	2	4.18667	2	2	4.18667	2	2	4.18667	2	2	4.18667			105		0
21	16	12	1205.76	16	13	1415.09	10	9	423.9	12	10	628	10	8	334.933	12	9	508.68		21	2	2	4.18667	2	2	4.18667	2	2	4.18667	2	2	4.18667	2	2	4.18667	2	2	4.18667			105		0
24	16	16	2143.57	18	13	1591.98	14	10	732.667	15	12	1130.4	12	10	628	14	10	732.667		24	2	2	4.18667	2	2	4.18667	2	2	4.18667	2	2	4.18667	2	2	4.18667	2	2	4.18667			105		0
28	20	16	2679.47	20	15	2355	16	16	2143.57	16	14	1641.17	12	12	904.32	14	12	1055.04		28	2	2	4.18667	2	2	4.18667	2	2	4.18667	2	2	4.18667	2	2	4.18667	2	2	4.18667			105		0
31							20	17	3024.87	18	18	3052.08	16	14	1641.17	15	14	1538.6		31	2	2	4.18667	2	2	4.18667	2	2	4.18667	2	2	4.18667	2	2	4.18667	2	2	4.18667			105		0
35										20	20	4186.67	20	18	3391.2	16	15	1884		35	2	2	4.18667	2	2	4.18667	2	2	4.18667	2	2	4.18667	2	2	4.18667	2	2	4.18667			105		0
38																20	16	2679.47		38	2	2	4.18667	2	2	4.18667	2	2	4.18667	2	2	4.18667	2	2	4.18667	2	2	4.18667
42																				42	2	2	4.18667	2	2	4.18667	2	2	4.18667	2	2	4.18667	2	2	4.18667	2	2	4.18667
45																				45	2	2	4.18667	2	2	4.18667	2	2	4.18667	2	2	4.18667	2	2	4.18667	2	2	4.18667
49																				49	2	2	4.18667	2	2	4.18667	2	2	4.18667	2	2	4.18667	2	2	4.18667	2	2	4.18667
52																				52	2	2	4.18667	2	2	4.18667	2	2	4.18667	2	2	4.18667	2	2	4.18667	2	2	4.18667
56																				56	2	2	4.18667	2	2	4.18667	2	2	4.18667	2	2	4.18667	2	2	4.18667	2	2	4.18667
59																				59	2	2	4.18667	2	2	4.18667	2	2	4.18667	2	2	4.18667	2	2	4.18667	2	2	4.18667
63																				63	2	2	4.18667	2	2	4.18667	2	2	4.18667	2	2	4.18667	2	2	4.18667	2	2	4.18667

## Sheet: Figure 2D, E
	RD-S				RDR1-#2-p7			RDR1-#2-p44			RDR1-#7-p7				RDR1-#7-p44				RDR4-#2-p7			RDR4-#2-p44				RDR4-#6-p7			RDR4-#6-p44
Concentration	Rep 1	Rep 2	Rep 3	Rep 4	Rep 1	Rep 2	Rep 3	Rep 1	Rep 2	Rep 3	Rep 1	Rep 2	Rep 3	Rep 4	Rep 1	Rep 2	Rep 3	Rep 4	Rep 1	Rep 2	Rep 3	Rep 1	Rep 2	Rep 3	Rep 4	Rep 1	Rep 2	Rep 3	Rep 1	Rep 2	Rep 3	Rep 4
0.01	1	1	1	1	1	1	1	1	1	1	1	1	1	1	1	1	1	1	1	1	1	1	1	1	1	1	1	1	1	1	1	1
4	0.504822	0.46084	0.468929	0.506283	0.896343	0.817276	0.890409	0.531247	0.527589	0.383508	0.896343	0.705079	0.847465	0.808168	0.550275	0.531247	0.625044	0.625009	0.702065	0.648064	0.816894	0.437099	0.39554	0.625044	0.576903	0.757577	0.837432	0.727344	0.806527	0.700502	0.837291	0.842618
10	0.332633	0.321654	0.361503	0.397961	0.560702	0.472235	0.458946	0.459191	0.293921	0.29806	0.560702	0.479011	0.519797	0.549876	0.461799	0.459191	0.415275	0.439358	0.651087	0.429896	0.640423	0.317611	0.27807	0.415275	0.405541	0.512922	0.542922	0.521809	0.365607	0.419028	0.507393	0.529464
30	0.192779	0.186372	0.275335	0.208925	0.345522	0.335117	0.430211	0.310892	0.196883	0.144477	0.345522	0.328529	0.450725	0.344328	0.323352	0.310892	0.330506	0.31955	0.360126	0.348817	0.250897	0.203666	0.18271	0.330506	0.294955	0.218705	0.379616	0.30437	0.260875	0.293138	0.336009	0.359948
60	0.105816	0.078853	0.160691	0.142304	0.252376	0.143332	0.153144	0.10216	0.072634	0.049707	0.252376	0.186481	0.184071	0.20791	0.116198	0.10216	0.229236	0.247043	0.187962	0.148158	0.172391	0.076455	0.049507	0.229236	0.228028	0.161272	0.202711	0.163177	0.19523	0.157155	0.158252	0.168652
120	0.024627	0.015183	0.040937	0.107927	0.078041	0.0744799	0.135391	0.014489	0.03207	0.015693	0.078041	0.043552	0.143567	0.072259	0.04163	0.014489	0.155168	0.0857913	0.111552	0.026012	0.129797	0.023135	0.010831	0.070032	0.079188	0.070032	0.101746	0.0762012	0.097992	0.073389	0.114519	0.113848
IC50	4.237	3.762	3.479	3.982	16.49	12.15	12.84	6.914	4.294	2.839	16.49	10.39	14.41	14.79	6.835	6.914	5.014	6.119	16.69	8.462	14.73	3.357	2.834	6.063	4.891	10.81	14.89	11.39	7.942	7.975	12.53	13.8
Average	3.865				13.8267			4.68233			14.02				6.2205				13.294			4.28625				12.3633			10.5617
SD	0.279141				1.90421			1.68612			2.23734				0.762315				3.50918			1.27427				1.80225			2.64172
	Rh41-S				Rh41-R1-#1 p7			Rh41-R1-#1 p44			Rh41-R1-#5 p7			Rh41-R1-#5 p44				Rh41-R2-#1 p7				Rh41-R2-#1 p44				Rh41-R2-#3 p7			Rh41-R2-#3 p44
Concentration	Rep 1	Rep 2	Rep 3	Rep 4	Rep 1	Rep 2	Rep 3	Rep 1	Rep 2	Rep 3	Rep 1	Rep 2	Rep 3	Rep 1	Rep 2	Rep 3	Rep 4	Rep 1	Rep 2	Rep 3	Rep 4	Rep 1	Rep 2	Rep 3	Rep 4	Rep 1	Rep 2	Rep 3	Rep 1	Rep 2	Rep 3
0.01	1	1	1	1	1	1	1	1	1	1	1	1	1	1	1	1	1	1	1	1	1	1	0.928925	0.907488	1	1	1	1	1	1	1
4	0.64725	0.73771	0.716254	0.727529	0.933643	0.86031	0.785308	0.581338	0.568473	0.65653	0.838405	0.855143	0.843003	0.580096	0.560223	0.534979	0.62442	0.88291	0.955226	0.77299	0.82773	0.806409	0.821554	0.75586	0.615432	0.772799	0.873823	0.816366	0.802354	0.836244	0.79986
10	0.56493	0.482374	0.482374	0.536836	0.836966	0.712591	0.670767	0.515	0.541423	0.447029	0.760803	0.681278	0.678681	0.493225	0.485848	0.520657	0.584158	0.690154	0.765537	0.669989	0.756469	0.635645	0.65079	0.639494	0.548019	0.62144	0.883961	0.678681	0.584918	0.770276	0.645014
30	0.299795	0.413412	0.326692	0.458361	0.399302	0.551116	0.512589	0.56544	0.358093	0.348895	0.506086	0.432025	0.48639	0.330849	0.318428	0.350479	0.331453	0.259746	0.550424	0.580922	0.539687	0.411765	0.321993	0.426468	0.376685	0.59296	0.508146	0.48639	0.47122	0.553357	0.508427
60	0.139487	0.140853	0.175902	0.210387	0.191708	0.224832	0.330045	0.107694	0.160265	0.139433	0.230676	0.33984	0.367435	0.145288	0.12835	0.167768	0.171628	0.224153	0.14548	0.349622	0.349364	0.24144	0.208736	0.251815	0.232732	0.1848	0.161477	0.367435	0.28224	0.281206	0.257549
120	0.080274	0.080247	0.0598865	0.120865	0.06471	0.0916092	0.128699	0.038422	0.0596969	0.0441096	0.087645	0.182494	0.110713	0.056384	0.024767	0.0625215	0.04867	0.099435	0.064407	0.141878	0.101228	0.173837	0.150571	0.099357	0.0607758	0.0897601	0.05992	0.110713	0.193507	0.134265	0.166959
IC50	11.21	11.99	10.41	13.14	36.76	44.64	32.35	24.33	9.284	8.849	43.11	20.26	33.56	7.876	7.958	7.189	13.01	28.11	47	48.16	58.21	16.51	19.42	31.52	10.45	41.58	52.74	33.54	14.24	47.8	22.85
Average	11.6875				37.9167			14.1543			32.31			9.00825				45.37				19.475				42.62			28.2967
	1.00763				5.0836			7.19747			9.37025			2.32963				10.8767				7.67018				7.87279			14.2318

## Sheet: Fig 3A
MDR1 PIK3CA
	Picture ID	positive PI3Ka	Total cell	% PI3Ka	Total cell	positive MDR1	% MDR
RD-S1	Snap-316	13	297	0.043771	297	51	0.171717
	Snap-317	0	494	0	494	6	0.0121457
	Snap-318	3	186	0.016129	186	6	0.0322581
			Average	0.0199667		Average	0.0720403
			STDEV	0.0221364		STDEV	0.0869065
RD-S2	Snap-321	1	652	0.00153374	652	4	0.00613497
	Snap-322	0	527	0	527	3	0.0056926
	Snap-323	0	762	0	762	0	0
			Average	0.000511247		Average	0.00394252
			STDEV	0.000885507		STDEV	0.00342148
RD-S3	Snap-325	1	430	0.00232558	430	2	0.00465116
	Snap-326	0	681	0	681	0	0
	Snap-327	0	762	0	762	0	0
			Average	0.000775194		Average	0.00155039
			STDEV	0.00134268		STDEV	0.00268535
RD-R1	Snap-339	66	319	0.206897	319	92	0.288401
	Snap-340	62	467	0.132762	467	135	0.289079
	Snap-341	84	436	0.192661	436	126	0.288991
			Average	0.17744		Average	0.288824
			STDEV	0.0393411		STDEV	0.000368569
RD-R4	Snap-372	220	421	0.522565	421	248	0.589074
	Snap-373	169	497	0.34004	497	361	0.726358
	Snap-374	128	402	0.318408	402	266	0.661692
			Average	0.393671		Average	0.659041
			STDEV	0.112148		STDEV	0.0686806
RD-R2	Snap-368	167	286	0.583916	286	188	0.657343
	Snap-369	149	385	0.387013	385	162	0.420779
	Snap-370	194	409	0.474328	409	264	0.645477
			Average	0.43067		Average	0.533128
			STDEV	0.0617408		STDEV	0.158885
RD-R3	Snap-348	24	324	0.0740741	324	48	0.148148
	Snap-350	21	167	0.125749	167	38	0.227545
	Snap-351	5	81	0.0617284	81	22	0.271605
			Average	0.0871837		Average	0.215766
			STDEV	0.0339638		STDEV	0.0625656
RD-R5	Snap-364	29	263	0.110266	263	114	0.43346
	Snap-365	89	389	0.228792	389	111	0.285347
	Snap-367	16	331	0.0483384	331	57	0.172205
			Average	0.138565		Average	0.297004
			STDEV	0.1276		STDEV	0.0800032
RD-R6	Snap-361	7	194	0.0360825	194	25	0.128866
	Snap-362	15	216	0.0694444	216	38	0.175926
	Snap-363	9	184	0.048913	184	42	0.228261
			Average	0.05148		Average	0.177684
			STDEV	0.0168285		STDEV	0.0497208
	Picture ID	Total cell	positive PI3Ka	% PI3Ka	Total cell	positive MDR1	% MDR
Rh41S-1	Snap-472	381	0	0	381	0	0
	Snap-474	462	0	0	462	0	0
	Snap-477	326	0	0	326	0	0
			Average	0		Average	0
			STDEV	0		STDEV	0
Rh41S-2	Snap-479	479	0	0	479	0	0
	Snap-482	351	0	0	351	0	0
	Snap-484	390	0	0	390	0	0
			Average	0		Average	0
			STDEV	0		STDEV	0
Rh41S-3	Snap-488	478	0	0	478	0	0
	Snap-490	183	0	0	183	0	0
	Snap-494	388	0	0	388	1	0.00257732
			Average	0		Average	0.000859107
			STDEV	0		STDEV	0.00148802
Rh41-R1	Snap-504	357	234	0.655462	357	212	0.593838
	Snap-506	375	119	0.317333	375	194	0.517333
	Snap-508	503	163	0.324056	503	205	0.407555
			Average	0.432284		Average	0.506242
			STDEV	0.193307		STDEV	0.0936354
Rh41-R2	Snap-526	375	101	0.269333	375	116	0.309333
	Snap-528	482	152	0.315353	482	183	0.379668
	Snap-530	534	125	0.234082	534	137	0.256554
			Average	0.272923		Average	0.315185
			STDEV	0.0407539		STDEV	0.0617651
Rh41-R3	Snap-518	340	64	0.188235	340	75	0.220588
	Snap-520	377	67	0.177719	377	71	0.188329
	Snap-522	369	61	0.165312	369	62	0.168022
			Average	0.177089		Average	0.192313
			STDEV	0.0114748		STDEV	0.0265088
Rh41-R4	Snap-555	233	124	0.532189	233	132	0.566524
	Snap-557	220	112	0.509091	220	127	0.577273
	Snap-559	190	108	0.568421	190	114	0.6
			Average	0.536567		Average	0.581265
			STDEV	0.0299064		STDEV	0.0170916
Rh41-R5	Snap-563	384	113	0.294271	384	127	0.330729
	Snap-565	419	105	0.250597	419	156	0.372315
	Snap-569	395	104	0.263291	395	132	0.334177
			Average	0.269386		Average	0.34574
			STDEV	0.022466		STDEV	0.0230787
Rh41-R6	Snap-579	314	31	0.0987261	314	17	0.0541401
	Snap-583	342	22	0.0643275	342	37	0.108187
	Snap-585	281	59	0.209964	281	25	0.088968
			Average	0.124339		Average	0.0837651
			STDEV	0.076122		STDEV	0.0273966
PIK3CA
RD	One-way ANOVA multiple comparisons test	Mean Diff.	95.00% CI of diff.	Below threshold?	Summary	Adjusted P Value	A-?		Rh41	One-way ANOVA multiple comparisons test	Mean Diff.	95.00% CI of diff.	Below threshold?	Summary	Adjusted P Value	A-?
	S1 vs. S2	0.01946	-0.1358 to 0.1747	No	ns	>0.9999	B	S2		S1 vs. S2	0	-0.1832 to 0.1832	No	ns	>0.9999	B	S2
	S1 vs. S3	0.01919	-0.1361 to 0.1744	No	ns	>0.9999	C	S3		S1 vs. S3	0	-0.1832 to 0.1832	No	ns	>0.9999	C	S3
	S1 vs. R1	-0.1575	-0.3127 to -0.002229	Yes	*	0.0455	D	R1		S1 vs. R1	-0.4347	-0.6179 to -0.2515	Yes	****	<0.0001	D	R1
	S1 vs. R4	-0.3737	-0.5290 to -0.2185	Yes	****	<0.0001	E	R4		S1 vs. R2	-0.2733	-0.4565 to -0.09016	Yes	**	0.0018	E	R2
	S1 vs. R2	-0.4618	-0.6170 to -0.3065	Yes	****	<0.0001	F	R2		S1 vs. R3	-0.18	-0.3632 to 0.003176	No	ns	0.056	F	R3
	S1 vs. R3	-0.06722	-0.2225 to 0.08803	No	ns	0.8294	G	R3		S1 vs. R4	-0.5367	-0.7198 to -0.3535	Yes	****	<0.0001	G	R4
	S1 vs. R5	-0.1092	-0.2644 to 0.04608	No	ns	0.3007	H	R5		S1 vs. R5	-0.2667	-0.4498 to -0.08349	Yes	**	0.0023	H	R5
	S1 vs. R6	-0.03151	-0.1868 to 0.1237	No	ns	0.998	I	R6		S1 vs. R6	-0.1233	-0.3065 to 0.05984	No	ns	0.3499	I	R6
MDR1
RD	One-way ANOVA multiple comparisons test	Mean Diff.	95.00% CI of diff.	Below threshold?	Summary	Adjusted P Value	A-?		Rh41	One-way ANOVA multiple comparisons test	Mean Diff.	95.00% CI of diff.	Below threshold?	Summary	Adjusted P Value	A-?
	S1 vs. S2	0.0681	-0.1263 to 0.2625	No	ns	0.9384	B	S2		S1 vs. S2	0	-0.1000 to 0.1000	No	ns	>0.9999	B	S2
	S1 vs. S3	0.07049	-0.1239 to 0.2649	No	ns	0.9262	C	S3		S1 vs. S3	-0.0008667	-0.1009 to 0.09918	No	ns	>0.9999	C	S3
	S1 vs. R1	-0.2168	-0.4112 to -0.02239	Yes	*	0.0231	D	R1		S1 vs. R1	-0.5067	-0.6067 to -0.4066	Yes	****	<0.0001	D	R1
	S1 vs. R4	-0.587	-0.7814 to -0.3926	Yes	****	<0.0001	E	R4		S1 vs. R2	-0.3167	-0.4167 to -0.2166	Yes	****	<0.0001	E	R2
	S1 vs. R2	-0.5025	-0.6969 to -0.3081	Yes	****	<0.0001	F	R2		S1 vs. R3	-0.1933	-0.2934 to -0.09329	Yes	****	<0.0001	F	R3
	S1 vs. R3	-0.1437	-0.3381 to 0.05067	No	ns	0.2478	G	R3		S1 vs. R4	-0.5833	-0.6834 to -0.4833	Yes	****	<0.0001	G	R4
	S1 vs. R5	-0.225	-0.4194 to -0.03057	Yes	*	0.0174	H	R5		S1 vs. R5	-0.3433	-0.4434 to -0.2433	Yes	****	<0.0001	H	R5
	S1 vs. R6	-0.1056	-0.3000 to 0.08875	No	ns	0.6097	I	R6		S1 vs. R6	-0.08333	-0.1834 to 0.01671	No	ns	0.1444	I	R6
pAKT
Name		Slide position	Image 1 - Total cells	Image 1 - Positive Cells	Image 1 - Ratio	Image 2 - Total cells	Image 2 - Positive Cells	Image 2 - Ratio	Image 3 - Total cells	Image 3 - Positive Cells	Image 3 - Ratio
RD	RDS1	Square #1	148	2	0.0135135	140	1	0.00714286	86	2	0.0232558
		Square #2	143	2	0.013986	128	2	0.015625	88	0	0
		Square #3	122	1	0.00819672	136	1	0.00735294	88	1	0.0113636		Average	STDEV
		Average			0.0118987			0.0100403			0.0115398		0.0111596	0.000804946
	RDS2	Square #1	128	0	0	152	1	0.00657895	41	2	0.0487805
		Square #2	151	0	0	129	1	0.00775194	43	5	0.116279
		Square #3	172	0	0	117	2	0.017094	49	3	0.0612245		Average	STDEV
		Average			0			0.010475			0.075428		0.0286343	0.0333633
	RDS3	Square #1	124	3	0.0241935	125	1	0.008	112	2	0.0178571
		Square #2	113	1	0.00884956	123	1	0.00813008	110	2	0.0181818
		Square #3	118	1	0.00847458	161	0	0	143	1	0.00699301		Average	STDEV
		Average			0.0138392			0.00537669			0.014344		0.0111866	0.00411342
													Average	STDEV
	R1	All the image	714	115	0.161064	608	95	0.15625	859	154	0.179278		0.154832	0.00991755
	R4	All the image	1260	350	0.277778	1248	297	0.237981	1672	443	0.264952		0.260237	0.0165857
	R2	All the image	1278	230	0.179969	1696	312	0.183962	2288	250	0.109266		0.157732	0.0343097
	R3	All the image	223	42	0.188341	987	443	0.448835	1143	356	0.311461		0.316212	0.106399
	R5	All the image	1812	92	0.0507726	1399	341	0.243746	1878	160	0.085197		0.126572	0.0840378
	R6	All the image	1622	144	0.0887793	1383	24	0.0173536	1584	25	0.0157828		0.0406386	0.0340467
Rh41													Average	STDEV
	Rh41 S1	All the image	1741	1	0.000574383	1162	0	0	653	7	0.0107198		0.00376471	0.00492354
	Rh41 S2	All the image	1632	1	0.000612745	953	1	0.00104932	732	2	0.00273224		0.00146477	0.000913788
	Rh41 S3	All the image	749	7	0.0406629	832	6	0.0352259	592	4	0.0163861		0.0307583	0.0104023
	R1	All the image	2195	1096	0.499317	1045	546	0.522488	1369	794	0.579985		0.53393	0.0339122
	R2	All the image	2157	1327	0.615206	2133	1103	0.517112	2716	1286	0.47349		0.53527	0.0592628
	R3	All the image	2315	316	0.136501	2635	744	0.282353	2537	672	0.26488		0.227911	0.0650292
	R4	All the image	1567	223	0.14231	1752	215	0.122717	1654	204	0.123337		0.129455	0.00909363
	R5	All the image	1862	330	0.177229	1695	390	0.230088	1523	317	0.208142		0.205153	0.0216831
	R6	All the image	1634	309	0.189106	682	60	0.0879765	753	60	0.0796813		0.118921	0.0497437
RD	One-way ANOVA multiple comparisons test	Mean Diff.	95.00% CI of diff.	Below threshold?	Summary	Adjusted P Value		Rh41	One-way ANOVA multiple comparisons test	Mean Diff.	95.00% CI of diff.	Below threshold?	Summary	Adjusted P Value	A-?
	S1 vs. S2	-0.01747	-0.1708 to 0.1358	No	ns	>0.9999			S1 vs. S2	0.0023	-0.1051 to 0.1097	No	ns	>0.9999	B	S2
	S1 vs. S3	-2.703e-05	-0.1533 to 0.1533	No	ns	>0.9999			S1 vs. S3	-0.02699	-0.1344 to 0.08042	No	ns	0.971	C	S3
	S1 vs. R1	-0.1544	-0.3077 to -0.001092	Yes	*	0.0477			S1 vs. R1	-0.5302	-0.6376 to -0.4228	Yes	****	<0.0001	D	R1
	S1 vs. R4	-0.2491	-0.4024 to -0.09580	Yes	***	0.0007			S1 vs. R2	-0.5315	-0.6389 to -0.4241	Yes	****	<0.0001	E	R2
	S1 vs. R2	-0.1466	-0.2999 to 0.006706	No	ns	0.0666			S1 vs. R3	-0.2241	-0.3316 to -0.1167	Yes	****	<0.0001	F	R3
	S1 vs. R3	-0.3051	-0.4583 to -0.1518	Yes	****	<0.0001			S1 vs. R4	-0.1257	-0.2331 to -0.01828	Yes	*	0.0179	G	R4
	S1 vs. R5	-0.1154	-0.2687 to 0.03787	No	ns	0.2299			S1 vs. R5	-0.2014	-0.3088 to -0.09398	Yes	***	0.0002	H	R5
	S1 vs. R6	-0.02948	-0.1828 to 0.1238	No	ns	0.9986			S1 vs. R6	-0.1152	-0.2226 to -0.007744	Yes	*	0.0325	I	R6
pNRF2			Image 1 - Total cells	Image 1 - Positive Cells	Image 1 - Ratio	Image 2 - Total cells	Image 2 - Positive Cells	Image 2 - Ratio	Image 3 - Total cells	Image 3 - Positive Cells	Image 3 - Ratio	Average	STDEV
RD	RDS1		2401	239	0.0995419	2445	253	0.103476	2187	81	0.037037	0.0800185	0.0304349
	RDS2		2549	11	0.00431542	2582	56	0.0216886	3168	206	0.0650253	0.0303431	0.025529
	RDS3		3336	34	0.0101918	3041	36	0.0118382	2886	28	0.00970201	0.0105774	0.000913711
	R1		2944	1561	0.530231	2592	913	0.352238	2787	1246	0.447076	0.443181	0.0727176
	R4		1704	436	0.255869	2640	582	0.220455	2611	657	0.251628	0.24265	0.01579
	R2		2265	729	0.321854	2435	782	0.32115	2505	654	0.261078	0.301361	0.0284857
	R3		1935	1197	0.618605	2341	1532	0.654421	2266	1516	0.66902	0.647349	0.021181
	R5		2386	177	0.0741827	1604	26	0.0162095	2479	24	0.00968132	0.0333578	0.0289903
																												Average	STDEV
	R6		2260	437	0.193363	2372	294	0.123946	1996	186	0.0931864	0.136832	0.0418996															0.204983	0.0264133
Rh41	Rh41 S1		3070	55	0.0179153	2668	43	0.0161169	2993	95	0.0317407	0.0219243	0.00697996
	Rh41 S2		2137	100	0.0467946	2137	109	0.0510061	3323	112	0.0337045	0.043835	0.00736684
	Rh41 S3		2618	181	0.0691367	2712	90	0.0331858	1829	82	0.0448332	0.0490519	0.014977
	R1		2849	852	0.299052	2921	814	0.278672	2653	652	0.24576	0.274495	0.0219563
	R2		2586	1088	0.420727	2732	917	0.335652	2271	886	0.390137	0.382172	0.0351856
	R3		2782	640	0.23005	2839	926	0.326171	2909	1102	0.378824	0.311682	0.0615948
	R4		2424	1377	0.568069	2227	1050	0.471486	2235	1214	0.543177	0.527577	0.0409436
	R5		2607	1551	0.594937	2722	1625	0.596988	2234	1281	0.573411	0.588445	0.0106636
	R6		2153	363	0.168602	2188	300	0.137112	2136	167	0.0781835	0.127966	0.0374754
	RD									Rh41
	One-way ANOVA multiple comparisons test	Mean Diff.	95.00% CI of diff.	Below threshold?	Summary	Adjusted P Value	A-?			One-way ANOVA multiple comparisons test	Mean Diff.	95.00% CI of diff.	Below threshold?	Summary	Adjusted P Value	A-?
	S1 vs. S2	0.04968	-0.05281 to 0.1522	No	ns	0.6123	B	S2		S1 vs. S2	-0.02191	-0.1149 to 0.07110	No	ns	0.9796	B	S2
	S1 vs. S3	0.06944	-0.03305 to 0.1719	No	ns	0.2815	C	S3		S1 vs. S3	-0.02713	-0.1201 to 0.06588	No	ns	0.9385	C	S3
	S1 vs. R1	-0.3632	-0.4657 to -0.2607	Yes	****	<0.0001	D	R1		S1 vs. R1	-0.2526	-0.3456 to -0.1596	Yes	****	<0.0001	E	R1
	S1 vs. R2	-0.1626	-0.2651 to -0.06014	Yes	**	0.0013	E	R2		S1 vs. R2	-0.3602	-0.4533 to -0.2672	Yes	****	<0.0001	F	R2
	S1 vs. R3	-0.2213	-0.3238 to -0.1189	Yes	****	<0.0001	F	R3		S1 vs. R3	-0.2898	-0.3828 to -0.1967	Yes	****	<0.0001	G	R3
	S1 vs. R4	-0.5673	-0.6698 to -0.4648	Yes	****	<0.0001	G	R4		S1 vs. R4	-0.5057	-0.5987 to -0.4126	Yes	****	<0.0001	H	R4
	S1 vs. R5	0.04666	-0.05583 to 0.1492	No	ns	0.6713	H	R5		S1 vs. R5	-0.5665	-0.6595 to -0.4735	Yes	****	<0.0001	I	R5
	S1 vs. R6	-0.05681	-0.1593 to 0.04568	No	ns	0.4774	I	R6		S1 vs. R6	-0.106	-0.1990 to -0.01303	Yes	*	0.0215	J	R6

## Sheet: Fig-3B
RD									Rh41

## Sheet: Fig.3C
	Replicate	Control	OT	Duvelisib PI3Kd	OT+Duvelisib PI3Kd	Idealisib PI3Kd/g	OT+Idealisib PI3Kd/g	Temsirolimus mTOR1	OT+Temsirolimus mTOR1	Everolimus mTOR1	OT+Everolimus mTOR1	Vistusertib mTOR2	OT+Vistusertib mTOR2	Dacomitinib EGFR	OT+Dacomitinib EGFR	Osimertinib EGFR	OT+Osimertinib EGFR	Neratinib MAPK	OT+Neratinib MAPK	Cabozantinib TKi	OT+Cabozantinib TKi	Alpelisib PI3Ka	OT+Alpelisib PI3Ka
RDS	1	1	0.351036	0.867122	0.673442	0.935666	0.5147	0.47648	0.29883	0.633183	0.430426	0.806568	0.476592	1		1		0.935669		0.972444		0.835624	0.406605
	2	1	0.366499	0.814935	0.469798	0.885773	0.508278	0.526875	0.315206	0.488011	0.417657	0.75806	0.529322	0.967073		1		0.97851		0.980342		0.925011	0.469513
	3	1	0.349216	0.964887	0.501971	0.782902	0.557047	0.571963	0.337822	0.659894	0.424441	0.914086	0.478027	0.989631		1		0.893018		1.0163		0.811889	0.412742
RDR1	1	1	0.75254	0.848478	0.509616	0.855514	0.630446	0.58813	0.380194	0.694916	0.483698	0.970993	0.61093		0.713594		0.829965		0.671757		0.772003	0.826199	0.174393
	2	1	0.712725	0.887355	0.496359	0.986768	0.610083	0.635714	0.448939	0.773821	0.531822	0.952876	0.690739		0.767838		0.827726		0.6916		0.708039	0.774968	0.178692
	3	1	0.754313	0.925553	0.554647	0.995226	0.633173	0.655027	0.411041	0.679939	0.514805	1	0.600698		0.700514		0.888106		0.681612		0.807479	0.797051	0.184316
RDR4	1	1	0.562492	0.698745	0.425338	0.855514	0.51664	0.605444	0.338928	0.649423	0.44266	0.956431	0.341421		0.502234		0.576302		0.440165		0.508233	0.676527	0.208655
	2	1	0.550438	0.769619	0.366799	0.986768	0.518701	0.67786	0.318411	0.653252	0.487911	1	0.493242		0.527215		0.544618		0.518128		0.543355	0.698745	0.19558
	3	1	0.562492	0.710974	0.466152	0.995226	0.537711	0.68158	0.323114	0.766421	0.441403	1	0.513644		0.572127		0.574407		0.420271		0.396587	0.677944	0.183611
Rh41S	1	1	0.559424	0.73819	0.700437	0.743169	0.649954	0.599251	0.517391	0.603062	0.470216	0.555934	0.422252	1		0.97691		0.887185		0.815634		0.567421	0.461993
	2	1	0.557313	0.833466	0.665531	0.698161	0.569997	0.547421	0.501296	0.584396	0.471095	0.595606	0.44135	0.965907		1.0419		1.06538		0.882233		0.570141	0.526818
	3	1	0.507074	0.773023	0.697237	0.828151	0.642727	0.625229	0.419855	0.651214	0.491121	0.611932	0.456833	0.973683		0.893751		0.978814		0.744127		0.569388	0.58925
Rh41R1	1	1	0.883272	0.757255	0.752957	0.977313	0.687436	0.712866	0.557538	0.664554	0.463716	0.734418	0.461413		0.789083		1.0265		0.749822		0.548351	0.65269	0.224491
	2	1	0.869563	0.848479	0.709952	1.04444	0.725003	0.67329	0.559257	0.634026	0.567016	0.758855	0.514963		0.804916		0.838198		0.779954		0.574363	0.624345	0.229426
	3	1	0.982728	0.767874	0.759214	0.9726	0.591575	0.705427	0.591908	0.774942	0.488821	0.735529	0.485558		0.731889		0.743764		0.726476		0.507394	0.655988	0.240084
Rh41R2	1	1	0.770939	0.829323	0.673719	0.97432	0.779319	0.673948	0.60835	0.903048	0.621928	0.663965	0.543269		0.79306		0.642975		0.60684		0.452357	0.329919	0.037961
	2	1	0.774489	0.896919	0.660535	0.88162	0.767098	0.733719	0.535567	0.836833	0.625477	0.582761	0.455365		0.703295		0.54585		0.528834		0.432474	0.390084	0.03014
	3	1	0.763759	1.06469	0.766329	0.894528	0.69299	0.718031	0.58185	0.850916	0.624239	0.67673	0.462298		0.625003		0.588677		0.533327		0.430179	0.410704	0.028717

## Sheet: Fig.3E
RD	S OT	16.5078		R1 OT	0.409664		R1 OT+AL	0.951584		R1 OT+TA	2.52372		R4 OT	1.04919		R4 OT+AL	1.91852		R4 OT+TA	8.27688		R1 OT vs R1 OT+AL			Rh41	S OT	0.064067		R1 OT	1.99022		R1 OT+AL	3.76112		R1 OT+TA	0.306389		R2 OT	1.22447		R2 OT+AL	3.93751		R2 OT+TA	1.05713		R1 OT vs R1 OT+AL
		11.7148			0.967616			12.1606			2.48286			0.654095			2.11212			9.15347		P value	<0.0001				0.12117			2.48876			1.11956			0.23094			0.720301			4.14399			7.21983		P value	<0.0001
	n=248	12.6981		n=849	2.1814		n=515	0.420432		n=354	3.39797		n=339	1.21609		n=470	2.32908		n=485	3.22012		P value summary	****			n=422	0.121692		n=662	1.47196		n=1129	4.77887		n=455	1.3432		n=582	0.788954		n=793	3.67787		n=457	0.77194		P value summary	****
		7.02348			0.679545			0.720565			3.06157			0.824223			8.39446			3.0087							0.127437			1.62014			2.60785			0.835812			1.1384			3.18379			1.47772
		4.07318			2.37339			0.970379			0.148664			1.65337			1.95721			4.34311		R1 OT vs R1 OT+TA					0.212918			2.57913			1.49091			1.47275			1.28653			3.44825			5.33209		R1 OT vs R1 OT+TA
		8.34547			1.03668			1.55418			0.815679			0.725445			1.98438			4.56613		P value	<0.0001				0.222493			0.610356			4.43317			2.09047			0.635933			14.1214			1.34406		P value	<0.0001
		3.35024			0.530023			12.3317			4.33846			0.54405			1.38409			4.76183		P value summary	****				0.26741			2.21211			4.59163			7.71649			1.20177			3.66137			0.888091		P value summary	****
		11.0051			0.423991			0.589636			9.30833			1.4854			0.833375			6.73055							0.355327			4.02925			4.06106			10.2806			0.956494			11.0206			1.03088
		11.3428			0.740019			0.399356			4.49914			3.91841			1.53487			6.83227							0.427751			0.874006			2.34859			1.69065			0.827271			6.96158			1.10004
		17.5027			1.25429			6.94954			2.45812			0.499252			4.42305			2.76144							0.473886			1.75468			4.75934			14.583			1.325			18.709			1.25954
		8.05956			0.351068			0.632154			0.566055			0.595433			2.05459			7.51411		R4 OT vs R4 OT+AL					0.530815			1.19873			7.1599			0.827412			0.621663			3.43358			4.19937		R2 OT vs R2 OT+AL
		10.2937			0.772886			2.26064			4.08991			0.945189			1.85505			1.05711		P value	<0.0001				0.532556			5.00188			2.69947			0.371609			0.975004			5.63288			1.14284		P value	<0.0001
		16.3005			1.52906			0.45191			8.50767			5.25214			2.34096			5.25744		P value summary	****				0.571379			0.474875			3.51826			0.948466			0.803872			2.32076			0.791748		P value summary	****
		7.34683			1.18794			1.79404			3.03016			1.00343			1.99271			2.22727							0.573816			0.878551			4.64003			0.798211			0.792646			4.14491			1.03967
		5.80871			1.40894			1.52763			1.63576			1.13494			2.14614			7.18353		R4 OT vs R4 OT+TA					0.583043			0.945946			2.63748			1.56554			1.1843			5.74288			1.35633		R2 OT vs R2 OT+TA
		6.75187			0.623015			1.05847			8.46407			0.698727			2.98233			24.7341		P value	<0.0001				0.604979			1.80271			2.00866			0.730817			0.738911			3.89099			4.32794		P value	<0.0001
		7.8567			4.25612			1.06103			3.8995			0.454123			1.95179			1.92164		P value summary	****				0.642932			0.510845			5.04704			0.946292			0.753979			3.57727			6.82188		P value summary	****
		9.13036			1.02165			1.99819			2.82993			0.98538			1.19691			2.75228							0.648851			2.48041			2.04586			0.328821			0.721199			2.25819			1.77927
		7.45133			2.72905			0.958153			3.2046			1.23521			3.04262			15.0193							0.748085			1.13103			2.94862			1.57157			0.913586			4.67061			0.750337
		10.2039			0.180243			1.19004			0.489939			1.71833			4.13073			1.44628							0.820857			1.80869			3.61039			1.29774			0.876216			3.18264			1.14294
		6.355			1.24834			0.710483			2.16334			2.24604			0.568497			12.0106							0.833566			1.74253			4.00187			2.40195			0.864142			4.39516			1.1139
		25.0381			1.80615			2.31712			5.47067			1.5352			0.697301			3.8412							0.882834			0.665794			1.44378			2.33386			0.661877			3.5846			2.60375
		7.20694			0.14641			0.87955			2.0587			1.70122			3.66689			2.44625							0.899896			0.31128			1.71561			0.781313			1.17083			6.11367			0.999451
		9.21375			0.567906			0.527091			3.19913			1.35078			1.22313			4.24746							0.919394			2.04476			17.4293			1.09146			0.862645			6.85135			1.0716
		8.58884			0.719817			1.82342			1.20246			0.68903			1.83318			5.85627							0.943245			2.46366			6.0614			39.8142			0.844933			3.85639			0.42778
		7.65963			0.742756			0.610621			6.94827			0.713151			2.25207			3.86798							0.958914			0.320322			6.56743			22.7982			1.11615			3.10564			0.727735
		4.8533			0.845568			0.968144			0.268781			0.839448			6.18145			4.82155							0.99617			1.30856			1.89215			1.32472			0.617971			5.21305			0.71626
		11.2383			1.2207			1.13945			0.521947			1.43144			3.05031			13.7718							1.00296			2.5398			5.56284			31.9538			1.02879			4.73341			1.29437
		7.78931			0.874571			1.24793			2.88968			1.42686			1.74264			1.33813							1.02907			0.795			1.89139			0.803894			0.812852			4.74028			1.03073
		12.5419			0.817692			20.0844			0.104073			3.43725			1.3159			11.0422							1.03395			1.16992			2.91398			0.458076			1.26503			4.08028			1.07115
		7.55582			1.79593			1.25997			0.685877			3.43993			3.40239			3.6566							1.05275			0.465043			1.35309			1.53767			0.951405			4.27668			4.71641
		5.12866			0.81686			1.80527			0.36341			2.03051			1.67354			6.72905							1.06616			1.55586			2.55562			1.03602			1.65853			4.93324			0.583246
		5.86215			0.852168			3.18212			0.254239			0.435288			2.05507			1.78539							1.1109			1.90019			2.52505			0.977519			1.24926			3.04331			3.52717
		6.72328			1.03705			0.503825			1.49767			0.865668			1.50446			2.5985							1.19829			1.7906			7.72317			1.33243			2.39016			5.15713			2.21164
		7.44656			0.993507			1.61271			2.09924			0.69187			3.35361			5.54689							1.2117			1.47616			3.52666			1.02767			1.68742			5.10901			1.01921
		4.08101			1.24997			7.55815			1.17297			2.87777			4.33426			0.978402							1.23572			0.774445			6.71705			1.42418			0.793394			3.19525			0.931547
		8.24507			1.40663			3.76172			1.76269			0.660575			1.34365			1.89237							1.28604			1.64554			3.50994			1.08459			1.17453			3.34031			3.12703
		7.21035			0.847929			1.3639			2.45895			1.02528			2.42742			2.29002							1.30484			1.46484			1.46416			1.7279			3.07339			3.40814			1.41626
		8.55003			0.381949			1.14059			1.41854			1.83108			3.29645			1.69459							1.35324			1.39444			1.51673			23.5891			2.28808			14.9627			1.46465
		8.3744			0.793169			2.16667			5.42697			1.78115			4.22578			5.54272							1.40773			2.47478			3.31106			1.25881			1.09784			4.67978			4.8358
		6.62662			1.03517			1.13935			2.25918			0.324306			9.20273			1.17831							1.43054			2.27373			3.30477			14.4349			0.796837			3.47598			1.03827
		8.5405			0.58065			0.436992			2.91715			0.272606			3.49675			5.25903							1.43054			1.15406			1.75153			14.3134			1.0673			3.65358			1.77024
		7.79952			0.999276			0.540367			0.402715			0.789228			1.49713			1.45507							1.43471			0.778052			5.88561			1.18054			1.42928			7.83195			5.85716
		8.87781			0.736639			0.87736			1.25008			0.70933			4.29515			3.3522							1.47702			0.852463			2.78779			21.1423			2.0243			4.34864			2.26189
		9.88189			0.65894			1.70048			1.90932			0.969672			2.27744			3.91293							1.48973			1.88898			5.4938			29.3335			1.42454			3.51631			1.66198
		9.71103			0.660764			1.09123			4.21764			1.32486			1.84088			1.24243							1.4946			1.89224			12.3986			2.9414			1.27486			3.36575			0.434865
		8.78591			0.885437			1.56914			0.730951			0.598544			2.23859			1.81072							1.50975			1.93992			2.67094			17.021			1.5587			3.26996			2.12418
		8.79952			0.764113			2.09012			1.88227			5.19884			1.86677			2.79361							1.51967			1.11092			1.46111			0.781659			1.35843			5.27469			5.97585
		8.61607			2.83478			0.919011			1.09653			1.17843			1.12935			5.44911							1.53482			0.845101			2.60453			2.69252			0.632091			3.73929			0.78621
		5.67801			0.171845			8.26891			3.04075			0.438747			1.97047			7.65811							1.57329			0.406196			4.02887			10.1433			0.748142			2.50913			3.33084
		5.73826			0.935179			0.487904			1.80358			1.38265			2.81096			21.6996							1.64746			1.47092			1.19964			0.367311			1.67859			2.95806			7.3243
		10.8087			0.451787			1.9158			2.34374			0.701944			0.738696			4.85739							1.6969			2.33939			3.83679			1.62721			2.00399			2.53502			5.93414
		16.2103			0.180726			2.29956			7.9219			1.15252			1.96549			6.86259							1.70856			1.66278			1.78932			15.0976			1.12358			3.73837			1.21619
		9.95541			0.652903			1.04337			6.02479			0.927955			2.01214			0.733405							1.73207			1.16231			1.75696			0.900884			1.13142			4.78886			1.61124
		8.8196			1.04169			0.873254			4.47204			0.846652			1.43945			5.64177							1.7406			2.28756			3.42417			1.47888			1.52717			4.32801			6.54283
		4.17903			2.88503			0.704187			2.88359			0.61611			7.60487			7.43097							1.75731			1.73937			2.38961			1.6322			1.05962			3.70262			8.06256
		7.76889			0.766554			2.42159			1.05675			0.752149			1.89931			1.74946							1.76045			3.29147			2.67519			1.43777			0.809959			3.1414			0.619069
		5.37577			0.795396			2.06544			4.20946			1.02238			0.751804			3.16393							1.8038			1.00257			6.05503			1.58965			0.802275			2.7234			1.13361
		20.7791			1.76537			0.590138			1.0257			0.885635			6.96244			2.48282							1.84558			0.880627			2.6002			0.661594			1.20356			4.90184			3.94602
		7.40708			1.10622			1.24314			3.97564			0.952499			18.5694			2.14403							1.85602			0.845348			1.71612			20.539			1.19234			5.87556			0.793444
		9.89312			0.785496			2.51379			6.82005			1.84665			1.91985			3.60975							1.86804			1.63318			3.92935			6.90676			2.54209			2.05194			1.29152
		5.72362			1.077			2.20508			4.54022			0.316256			2.43065			6.1826							1.87204			1.58699			2.13247			1.12674			1.62416			1.48659			0.603752
		7.91116			0.770471			1.62525			3.12779			0.782839			4.71844			4.74606							1.87343			0.737981			8.70746			1.30525			0.926508			4.01383			5.06845
		3.81178			0.813882			2.10166			1.85861			0.467731			1.37417			16.0193							1.91191			2.09215			2.20406			9.98735			1.09789			6.3206			2.3496
		9.56773			0.922945			1.16846			0.403279			0.770922			1.15875			5.96674							1.91365			2.36039			1.97444			1.29641			0.759717			3.55687			6.0011
		2.13547			0.6162			0.84497			0.469951			1.58556			1.67689			4.77624							1.94742			2.46134			1.88791			30.7643			0.937933			3.24337			2.1846
		5.98809			0.765481			0.678047			4.60284			1.81903			2.58445			7.27356							2.01358			2.17303			1.98667			2.03978			1.4187			5.78			1.06616
		8.85296			0.775408			1.0878			1.82547			2.90412			1.02162			2.91889							2.05101			0.97154			1.29076			1.24433			2.16988			2.4775			1.23659
		7.88394			0.458816			16.7593			5.75679			1.96227			2.55171			3.75502							2.05414			0.61174			4.06734			6.19482			0.81385			7.38209			2.57681
		7.93669			0.965202			3.28381			2.08846			0.393194			2.24777			1.01796							2.13928			0.938584			1.8767			1.19003			0.785362			7.47376			0.733822
		13.1327			0.424152			1.14237			6.55417			1.50431			1.76684			4.80633							2.16052			1.76881			1.38629			21.6866			0.798833			3.73218			2.62401
		4.95167			1.20579			1.08739			0.493078			0.599903			0.880289			2.44353							2.17914			1.44592			3.27794			17.4762			1.11675			3.59308			2.78601
		11.4581			0.54824			0.663723			2.52417			1.22245			1.55392			9.50907							2.19029			1.96719			3.67587			0.384159			2.0939			5.87442			6.38203
		7.90061			0.492246			1.59952			0.328128			0.29866			2.20351			16.7444							2.2796			1.80869			1.6492			33.0367			1.46475			10.3816			6.01567
		12.0037			0.972285			1.73401			3.49399			3.90059			1.13561			1.72001							2.3266			0.534068			4.57694			0.785661			0.887093			3.76037			1.84598
		7.7403			1.44256			1.90581			2.62143			0.663852			0.854125			4.34642							2.33548			1.15599			4.04603			17.4007			1.01921			2.6299			4.7223
		8.7597			0.406203			3.12263			1.17839			1.2753			5.4661			7.29707							2.35254			1.83977			2.23285			1.12841			1.0706			5.84073			4.74066
		6.38053			0.228885			1.19921			2.34235			0.502167			2.48208			4.58299							2.42131			0.834824			5.65336			5.06423			0.880657			2.94981			2.94033
		14.0286			0.695911			1.01472			2.81458			0.879397			2.80905			16.7718							2.4476			1.68388			2.63043			0.605366			0.870479			4.41555			4.79145
		6.89142			0.667955			0.733658			1.36486			0.791433			1.26643			5.75849							2.46083			0.818469			2.24193			1.17511			1.4883			3.38408			0.700694
		8.64976			1.80717			0.878683			3.63849			1.06037			0.547587			7.78526							2.51114			2.13998			2.714			1.81081			1.67784			5.15232			2.34715
		16.483			1.23057			1.68059			1.96783			0.909121			5.19072			6.30802							2.51515			0.66273			3.90226			1.33015			0.635833			4.29776			6.13551
		6.60687			0.478751			1.32393			3.53633			0.796266			5.43952			5.54222							2.51706			1.68966			2.44812			23.0073			1.6745			11.0927			3.50731
		8.62866			2.22969			0.907743			4.99847			0.818197			2.86377			2.78504							2.53673			0.126736			2.96153			2.5608			1.29746			6.37331			0.780622
		6.76991			1.09262			0.298855			1.66879			0.369376			1.4603			1.8428							2.58496			1.34705			1.75943			1.09072			0.880507			3.48354			4.37993
		9.56161			0.481863			0.955826			4.72196			0.286441			9.12477			1.71887							2.60498			1.25159			0.987177			27.1054			1.34481			6.81468			1.72085
		11.7481			0.337921			0.565777			4.98004			1.25314			5.11186			22.2151							2.7507			1.61831			1.67816			0.879095			1.06935			2.63769			0.455171
		9.74064			0.715336			3.73635			3.68534			1.10289			1.72003			8.61721							2.81006			1.44918			7.69616			0.421711			1.07419			4.0828			2.58789
		10.662			0.836311			5.0799			1.38745			2.03856			1.50297			11.2275							2.82991			1.94614			3.4285			0.52216			1.06591			2.40555			0.962231
		6.36283			0.40572			0.798484			1.19927			0.447749			2.22474			5.3608							2.9711			1.49182			2.66313			0.971244			1.13451			5.2889			1.30155
		8.07182			2.69253			0.774168			3.4542			0.814346			1.69244			6.6151							2.97441			0.475369			3.91415			0.613568			1.76071			8.77496			1.16569
		7.89653			0.976604			0.442832			0.307577			0.477337			8.05618			3.02202							3.04805			1.04195			2.46951			0.79327			1.38916			3.15239			2.10712
		15.615			1.23956			1.37795			1.3736			1.1694			1.80208			10.7269							3.06215			0.82509			3.22257			0.517466			0.739859			3.85914			5.0003
		11.21			1.63396			0.682655			1.72304			0.381791			0.737688			5.53497							3.17984			2.3768			3.81029			21.0512			1.22207			3.73562			4.42544
		10.8233			1.36467			0.910754			0.31847			0.692987			5.35184			2.38227							3.20996			1.89925			2.49491			0.699541			1.50107			5.41746			1.3035
		9.46324			0.92874			3.61167			5.24404			0.828452			1.57653			0.688547							3.21988			1.44241			8.39818			6.05069			0.910143			4.09976			2.51539
		8.04731			0.562701			2.39609			4.07389			1.5025			0.356584			2.59882							3.25783			2.18919			3.22028			1.33475			0.886694			3.55618			0.877214
		13.8635			0.723412			1.0551			4.42732			0.327176			2.36145			8.00134							3.27838			2.33766			4.0287			1.22486			0.866337			7.18501			2.43222
		7.49557			1.4194			1.53447			3.86856			0.766693			1.86444			1.0277							3.3172			1.61065			2.77632			0.93888			1.70528			2.46788			1.14848
		9.75732			0.431852			1.27868			1.19637			0.867027			2.08437			0.582247							3.33322			1.67414			1.88162			1.43876			1.12433			2.55427			1.12299
		6.9047			0.890374			1.83743			0.327806			0.699935			1.56926			3.62153							3.36995			1.51643			6.69073			1.03063			1.29761			2.65877			2.35384
		6.27672			0.433623			7.43384			1.54454			1.60249			0.780994			2.43919							3.3945			1.7031			2.75475			2.54014			1.17702			6.33939			0.666517
		7.29782			0.691779			1.05569			0.822897			1.18923			1.58369			5.59397							3.41452			3.42729			6.19778			29.928			1.79304			4.64793			6.15362
		9.91525			0.631493			2.25257			3.43467			0.975411			1.56188			7.89459							3.50296			1.80592			1.45678			0.288107			1.08906			2.88702			1.0948
		11.9098			0.876932			3.05707			6.42539			0.927306			1.51969			3.3996							3.55293			1.13434			3.40098			1.703			0.89757			2.40463			0.200369
		9.61062			0.764381			0.310853			5.00046			1.01424			4.3903			6.88837							3.56006			1.69865			2.47767			1.64371			1.09774			2.00382			0.54887
		7.40708			0.602651			1.61147			2.6804			0.310894			6.41459			9.83209							3.57016			0.807846			1.93232			21.6166			1.13421			5.93537			1.22197
		5.96052			0.787428			0.48138			0.76473			2.32089			0.385561			3.40254							3.61316			0.520727			1.52293			0.91378			1.5363			6.32771			1.42199
		11.0864			0.379507			1.55951			3.58795			2.78723			1.05192			3.72257							3.63475			1.29878			1.26121			1.66629			1.27805			7.29982			3.18755
		7.25153			1.02337			1.67037			2.49689			1.34199			3.00992			1.76342							3.63841			1.94105			1.60606			0.914126			0.852816			3.73035			1.07005
		8.4081			1.38766			0.966456			0.346748			1.12382			1.47782			4.13019							3.66208			2.1088			3.18954			0.80918			0.801826			2.20548			1.87991
		4.4612			0.316511			1.48474			1.31144			0.848797			2.10867			9.66648							3.67566			0.853649			3.20678			1.27225			1.23544			5.2378			0.965524
		5.14704			2.92812			1.17252			3.96459			0.20168			2.42646			2.73923							3.67758			1.31123			6.07125			1.23494			0.974455			5.92827			5.1412
		7.7757			1.13919			1.90659			0.363222			0.735217			1.84199			6.79951							3.70561			1.4522			1.60538			28.338			1.17872			3.93568			2.24048
		10.5095			0.82126			1.30746			6.20364			0.949629			2.86414			7.06041							3.78029			1.92554			3.38196			0.741094			2.36342			2.41036			1.13351
		2.39823			1.60743			1.19542			3.34895			0.906146			2.42121			2.44539							3.78865			2.01393			2.18767			1.03745			0.93514			5.36728			2.35658
		9.00681			1.55251			1.75801			1.54652			2.56595			1.52489			6.30798							3.89154			1.41751			2.92909			3.35199			0.745248			3.00275			5.58913
		8.7403			0.789064			1.67338			8.38187			1.99558			2.62824			4.75879							4.02176			0.602747			3.11209			0.663669			1.03493			2.38309			1.03024
		8.20456			0.699426			1.35874			3.46051			0.929556			2.76734			3.34613							4.02838			1.43219			0.985054			1.23336			1.27481			3.26194			3.77079
		9.08952			1.31761			1.38141			0.972848			0.777628			1.57833			13.5734							4.03604			0.731607			5.39419			0.705272			1.1153			3.14048			0.901412
		8.57148			0.542418			0.659252			1.56885			1.1746			3.56616			1.94579							4.08531			1.22575			3.25527			1.02658			1.84334			11.8563			3.75343
		7.44452			0.774066			2.63131			3.36309			0.650788			1.56522			22.7485							4.09105			2.06912			1.54373			3.75068			0.879609			4.19464			2.72818
		5.37917			1.65502			3.24334			4.07518			0.867118			1.278			28.5648							4.1196			1.02006			4.36634			0.764761			1.0709			8.71744			1.21349
		10.744			0.677801			0.273582			5.15435			2.52706			2.54263			2.59741							4.20003			2.54113			2.32167			1.42304			0.718505			3.05317			4.60974
		6.30939			1.29121			2.09299			4.59356			1.005			1.63952			17.7712							4.26288			1.54677			2.13188			0.398587			0.878411			2.71056			6.14564
		9.00579			1.27868			0.691596			4.47569			0.697896			1.16204			9.79421							4.27768			1.66352			1.56454			2.11789			1.37045			3.79956			2.62236
		5.37542			0.481407			4.53917			6.19398			1.43364			12.9916			3.40907							4.28813			2.21948			3.25272			0.843174			0.811805			5.41173			4.36082
		7.38836			0.377227			1.36385			3.87124			0.950807			1.06264			6.70989							4.39067			0.838826			2.41882			1.65478			1.33668			2.89848			0.743851
		10.6198			1.54035			0.502913			3.65011			1.11918			1.56687			7.12027							4.48067			1.632			7.99686			1.61322			1.19982			4.28791			3.84528
		9.27604			1.1444			3.43791			1.36891			0.542449			0.737422			2.2617							4.61438			1.43742			2.46281			1.31686			0.853216			3.81812			0.927905
		10.258			0.532276			0.745245			3.33848			0.39913			3.94594			5.04743							4.66696			1.96309			4.10199			0.379564			1.15816			5.5568			5.02071
		12.1341			2.35761			0.874623			4.52176			0.626728			1.41556			6.22175							4.72319			1.16122			2.60776			0.71713			0.746794			3.29883			1.1181
		9.93159			0.945589			3.59005			7.89163			1.70575			2.07847			7.20414							4.76549			0.750926			1.79636			0.555907			1.23514			3.59239			1.07424
		12.1481			0.265776			1.7279			1.33199			0.710946			1.27551			1.73845							4.85846			1.47073			2.50204			0.317753			0.926708			3.48331			7.71491
		8.41287			1.34452			4.37134			3.34667			0.241176			2.79541			9.46593							5.02455			0.547458			3.1644			1.08617			1.42			7.41853			3.8823
		9.52485			0.962331			1.15491			2.87119			1.61921			2.66602			1.50075							5.05728			1.21913			3.21289			2.26197			1.28389			4.27118			0.993265
		7.60143			1.05374			2.63933			0.442289			1.02009			5.08994			2.39523							5.11543			1.56579			3.65583			1.15356			1.15631			2.99679			2.51524
		10.0739			2.78842			10.4515			3.05369			0.423704			2.68932			2.13311							5.13127			2.3347			3.64538			1.51712			0.844285			3.74891			1.21135
		11.0381			0.783591			7.35245			7.48506			0.844749			1.19877			0.70137							5.15947			0.930975			5.0203			2.38515			1.24028			2.64594			3.31617
		5.40538			1.94159			1.38999			6.96289			1.35084			1.99993			7.29889							5.28099			0.503138			1.38502			0.428727			0.973507			3.85639			1.15048
		5.60347			3.67646			1.08438			7.6488			0.535713			0.510066			2.82718							5.34227			1.48278			2.48794			1.08864			1.17463			3.00069			2.66687
		14.0864			1.06791			2.4137			1.33964			2.02619			4.11179			2.01716							5.41783			0.648599			3.25917			0.939967			1.56134			4.13368			1.1649
		8.51872			0.75322			0.379922			4.66095			0.79385			5.61831			5.73452							5.45787			2.20945			2.19718			1.61327			3.3261			3.42464			1.41306
		10.0735			3.49455			0.797526			6.56901			0.311574			2.43909			4.54289							5.75244			0.780424			1.54331			1.62721			1.28065			3.66297			3.36347
		8.13751			1.34176			0.5973			6.80057			0.992871			4.5501			2.95727							5.82312			2.43866			2.97503			1.30382			0.778676			4.11489			0.987078
		6.55037			0.268781			0.411263			0.240932			0.512242			5.10262			2.63647							5.82538			1.74539			1.94625			0.560799			1.01063			9.58277			5.83989
		10.4969			0.693282			1.2873			0.897215			0.861303			6.64619			2.03016							5.8562			1.02046			7.54636			2.90533			1.70593			5.59209			3.60201
		8.16031			0.519237			1.78884			1.99667			0.848525			1.18078			9.19724							6.01027			3.5062			2.81097			0.705074			2.20092			2.99037			3.73906
		7.88359			0.652608			1.08826			2.128			0.203477			1.9959			5.71631							6.27716			0.156727			3.35301			0.925145			0.539141			4.81911			3.45742
		23.4704			2.4274			3.59507			0.700284			0.886496			1.64499			9.16466							6.34088			1.42616			1.7224			0.883838			0.870878			3.14185			1.51225
		5.76174			0.69905			0.375998			3.23412			0.93951			2.07847			2.42845							6.39607			1.60616			2.08628			2.48224			0.928204			3.18173			1.116
		7.92648			1.1041			0.692098			5.85257			1.15682			2.28874			2.96135							6.4039			1.51628			6.3215			2.25975			1.50432			3.1469			0.91653
		9.19299			0.839209			1.68989			3.91739			0.893217			3.98054			3.40295							6.47006			1.76535			3.31318			1.87069			0.747044			8.62096			2.95914
		5.82097			0.777447			3.04626			5.67936			0.558882			2.51164			14.6849							6.47197			1.63556			6.87126			2.10672			1.64192			10.9802			4.65369
		12.0885			1.60724			2.00723			4.67289			1.02338			3.89419			2.34199							6.51497			1.7113			1.54382			1.66831			0.789902			3.44275			0.672554
		9.6855			3.25794			0.57408			1.36448			1.50945			0.864846			3.23444							6.55049			1.7697			2.76308			2.29888			0.787058			1.55214			1.02574
		5.29408			2.14153			0.909477			5.6994			0.943754			1.84894			2.43307							6.66852			0.6904			4.05273			0.379465			0.997206			4.12795			2.31612
		7.16814			0.903976			3.70223			2.02498			0.373001			4.20423			2.6497							6.67322			2.59252			9.3975			2.2845			0.787956			4.19005			2.78117
		11.5174			0.75432			2.20061			6.71528			0.216768			4.87882			3.85724							6.70282			0.888087			3.86192			1.56184			0.98154			3.64968			2.76071
		6.94452			0.593985			1.10044			0.858178			0.71229			2.28837			2.61603							6.81685			0.200109			2.25459			2.75552			0.834805			3.53166			3.73941
		7.80054			0.991119			0.666414			3.81716			0.829751			1.84984			3.28705							6.86003			1.60665			3.8868			0.548347			0.685127			3.17462			3.28933
		4.50749			0.820804			0.361172			1.41777			1.06022			1.40113			12.027							6.90042			0.540689			2.04798			0.917733			0.906451			6.85249			5.47029
		5.4115			1.84766			11.239			20.1962			0.665589			1.90095			2.08349							6.92183			0.968526			2.7939			0.891151			1.18605			2.49721			0.782069
		17.2427			1.30304			2.05905			1.3178			1.82297			9.06517			1.7476							7.02159			1.95291			2.89054			1.3803			0.77673			2.83752			1.12703
		7.645			1.81522			1.41171			0.844038			0.872449			3.1555			7.06957							7.02246			0.948762			2.46416			2.33514			1.0921			4.65663			6.11411
		7.79238			0.392091			2.44007			5.17472			1.01788			1.40383			9.30531							7.1687			0.529127			2.66627			0.773457			0.768647			5.02101			1.02554
		6.40742			0.778654			1.70066			0.914547			0.549623			3.05137			9.59208							7.24756			2.09818			6.12882			0.97994			1.05668			4.31953			1.00723
		3.23179			1.59111			0.977359			0.365154			0.361039			3.39411			7.3422							7.57991			1.52157			2.64097			0.322793			1.10033			5.52013			4.0455
		6.51804			1.22204			4.8112			1.18293			0.774834			1.50021			4.71675							7.88684			1.42858			2.21833			2.32931			1.31837			2.68421			7.26653
		5.63547			0.183301			1.56335			3.48881			1.80485			1.46349			2.56284							8.05832			2.38653			4.50161			1.95775			1.5127			2.71171			9.01552
		18.5711			0.435662			1.85841			4.66267			0.960474			2.83208			7.49653							8.09297			1.44409			1.70134			0.26113			1.28938			4.92499			1.2797
		6.96358			1.17815			1.23721			2.65907			0.764443			3.2014			10.9915							8.17444			1.11132			7.65956			2.23949			0.79534			1.96349			2.58195
		3.41355			0.845138			0.681606			3.13766			0.554789			2.17045			1.98168							8.23451			1.27052			1.85725			1.99387			1.09844			4.14697			0.594522
		8.04221			2.01803			1.38192			1.84396			0.470465			2.09753			2.84318							8.29701			0.22847			3.90396			0.847621			1.0912			3.7347			6.48236
		33.3547			0.444006			0.994877			1.69908			3.27613			0.932246			5.7633							8.37779			1.30001			2.86591			2.44805			1.26159			8.99702			1.63234
		13.1692			1.39528			1.52694			3.45678			0.699452			2.4306			9.2223							8.42444			1.37363			2.10598			1.15297			1.83171			3.18196			1.62585
		7.83798			0.787454			1.75946			1.39464			0.532601			1.55902			5.80756							8.46466			0.701319			7.20763			0.568753			1.07838			2.70804			7.87746
		2.26515			1.40365			0.895836			1.66347			0.423598			3.24965			2.93684							8.48015			1.26325			2.18351			1.49696			0.789353			3.04698			1.02385
		7.99592			0.790889			4.17125			0.947762			0.875772			1.36552			1.21094							8.54561			2.28667			2.24414			1.20545			0.907649			2.21053			1.20122
		10.096			0.714155			1.26454			3.38179			0.90101			4.64271			1.66867							8.63231			1.74608			5.90965			0.861703			1.42928			3.63112			0.156763
		7.58169			1.48849			1.08082			10.0625			2.90853			5.05305			2.4932							8.68628			1.54242			1.33152			0.803004			0.988824			5.45734			1.75827
		9.5211			0.83226			2.55421			2.13316			0.750155			2.44493			4.09295							8.86107			0.580216			3.6447			0.948466			1.05713			2.09388			0.728135
		7.93703			0.884605			3.66678			1.39499			0.998052			1.46763			11.821							8.9321			3.35792			4.77964			0.975789			0.845482			3.86785			5.6055
		8.07182			1.74584			0.312952			1.00923			0.295594			1.02676			2.64309							8.99251			0.555858			1.63927			0.730471			1.49154			1.62547			1.26134
		2.42376			0.806504			2.15006			16.3263			0.829479			1.76233			1.79568							9.19603			1.07001			5.14614			14.1536			0.944519			3.98381			1.60395
		4.39313			0.296711			2.91397			3.29642			2.28484			0.857893			1.73478							9.36804			0.331143			2.86676			1.19695			0.717807			3.45123			4.37973
		8.58441			0.642117			1.12571			0.609707			0.538507			0.491226			6.07884							9.37813			0.610455			2.50212			3.95652			1.3022			3.35566			1.90705
		11.8724			0.678284			0.819241			1.63697			1.01888			1.50706			8.23506							9.46832			1.90093			5.62695			13.1832			0.724642			1.20678			4.19658
		10.2944			0.683865			3.13326			3.35397			1.23619			2.63593			12.0097							9.49426			1.56614			2.68708			1.06873			0.952352			5.2135			1.87063
		9.68074			0.700472			11.0123			0.997263			0.609222			1.2632			11.3715							9.50975			1.82277			5.41585			1.60057			0.968568			4.87022			1.29512
		11.7696			0.462492			1.45272			2.38951			0.801719			3.92253			5.38277							9.51236			1.4557			2.11855			1.60215			1.29566			3.08067			5.69151
		3.93363			0.200875			1.36869			1.38187			0.763929			2.45708			4.04718							9.51828			0.727111			4.18937			1.81358			0.836551			7.55328			6.37714
		3.41287			0.837894			1.36421			3.67882			0.673051			3.59328			2.17484							9.53116			1.69593			4.80265			1.42952			2.99167			6.84654			5.91299
		8.97754			0.977141			0.440733			0.485217			0.483696			5.49078			8.54005							9.67584			1.5109			2			3.20194			1.76446			2.75227			1.50476
		6.87611			1.92624			0.799761			0.98417			1.46799			1.51077			2.58495							9.69516			2.64514			2.71374			2.43031			1.49194			3.12787			1.79494
		4.50715			1.19385			1.42284			6.93013			0.421332			3.34915			2.30506							9.76288			0.688028			2.78295			8.29611			1.02385			3.65747			4.99631
		23.8924			0.766259			1.29095			3.18196			0.233231			1.82957			5.60262							9.77664			2.01981			6.46314			1.42467			0.490895			4.45772			2.9779
		5.59462			0.5143			2.17565			0.409154			0.460753			1.81232			1.54407							9.90181			0.754286			2.72198			5.08963			1.11425			14.5084			5.83595
		8.93023			0.685931			1.86425			2.75097			1.22595			4.36477			4.09109							9.98329			1.48327			3.79976			0.743713			0.670159			2.43396			3.85691
		6.23758			0.978134			1.52717			0.700687			1.20289			3.34555			11.5718							10.0366			2.17916			5.99108			1.73373			1.1378			5.64411			3.74934
		9.0405			0.991012			3.2807			5.01489			0.904016			2.85405			7.13178							10.0599			0.126489			5.64827			1.22486			1.07194			3.2035			1.6961
		8.44316			1.08408			0.488634			8.58199			0.402241			3.51734			3.59611							10.0658			2.0667			2.84876			0.675527			1.01851			2.68054			6.96153
		17.5126			0.714102			1.16673			6.84938			0.455195			1.61055			4.23106							10.1816			0.666683			2.72334			1.98518			0.619468			5.22748			4.46565
		8.33186			0.204282			1.81599			0.443255			0.715175			5.55288			1.54755							10.2084			1.14551			3.89878			1.01413			1.60465			5.87808			1.93569
		5.03029			0.406767			4.45519			1.50641			1.04232			2.43522			6.46675							10.2316			0.863086			4.10046			20.4907			0.87427			2.45344			5.10912
		10.2457			0.984385			1.72703			1.01682			1.50939			1.86752			3.59557							10.3151			1.98869			5.366			2.95509			1.78117			4.9172			8.82398
		8.38053			0.514622			7.00396			2.88388			0.834071			3.27788			5.59854							10.3961			1.50645			2.0749			5.59306			1.31418			3.58941			5.45043
		3.37577			1.34763			3.23714			4.37036			0.695026			0.872806			2.66619							10.3997			1.46771			2.98726			0.837443			1.8596			3.30823			0.960984
		2.92308			0.626288			11.2834			3.43341			1.34178			4.15918			4.11243							10.4885			1.83739			4.05027			6.88048			0.957092			5.79558			3.3261
		5.66065			0.991361			3.25794			4.01167			0.326104			6.0389			23.1828							10.5749			1.88097			5.13561			29.1375			0.6278			2.5419			5.78282
		5.02621			1.23339			1.35801			11.0716			1.33053			4.38754			1.59087							10.8616			1.80468			4.3643			2.68131			0.6049			5.0563			1.50896
		5.48026			2.84656			3.66742			1.31697			1.13183			1.52723			2.10977							11.0247			1.65438			1.67926			28.437			0.912638			4.54366			1.99017
		7.25357			1.63117			2.4856			0.609036			0.418025			3.82775			4.566							11.0434			1.32803			3.94446			0.45437			0.72569			3.66504			2.96742
		2.48707			1.48039			2.48464			1.21998			1.2661			3.81836			5.6482							11.0454			0.437275			2.29467			1.74831			2.29901			3.0456			2.72479
		51.4782			1.09364			9.73148			12.0634			0.442327			2.98429			6.47767							11.0545			1.30995			3.46272			1.11769			0.392656			2.71102			10.5343
		4.93975			1.81605			1.59126			0.403869			0.786404			0.588823			4.09209							11.118			1.74515			4.30163			0.346756			0.923415			3.55939			1.34645
		7.07148			0.721909			1.61074			1.35799			0.78512			7.68347			1.39377							11.2838			0.652157			3.25858			1.73141			0.781669			8.09434			3.12144
		8.76549			0.787186			1.93647			0.856327			0.479723			1.71308			4.67266							11.3299			1.31123			2.41279			1.38421			0.684478			2.48965			0.403483
		9.34411			1.04875			1.96621			4.38917			0.488604			2.00014			1.45331							11.4784			0.782203			2.53465			1.82425			0.833608			6.33573			0.84179
		3.04323			0.954631			0.615639			2.5344			1.63762			2.14672			1.71317							11.5444			0.811305			3.27352			1.21132			0.535698			10.848			2.24877
		16.8308			1.31992			1.28224			2.55709			0.854763			1.88949			2.64766							11.6255			2.18267			3.58916			0.472355			1.39106			7.45772			0.766203
		3.47005			0.970487			4.30756			0.325687			0.714555			4.56597			6.57047							11.7171			0.57241			4.14555			18.0416			1.08202			3.91093			9.37789
		5.02893			0.913179			3.77645			0.889247			1.17452			1.5786			3.56208							11.7672			2.02915			2.30885			0.529918			1.26658			5.3989			5.73507
		2.76685			1.18883			5.4325			4.44586			1.69048			2.74234			1.63405							11.8374			2.33999			3.08866			6.3389			0.905653			3.52158			6.73103
		9.00034			1.36572			2.28669			1.90915			0.559531			4.29525			4.36472							11.9307			0.512328			5.33509			6.40437			0.834057			3.47506			9.55551
		11.7348			1.59337			2.04769			2.47591			1.35423			6.95565			5.19931							11.9403			3.79386			1.97852			23.322			1.1379			8.95371			3.17462
		14.7475			0.711177			2.39714			4.29942			0.346464			1.46078			12.0089							11.9687			1.3811			10.8273			0.67869			1.92786			9.97166			4.97271
		10.8254			1.10107			1.05473			0.673938			0.919316			3.9004			2.38051							11.9737			0.699293			3.32872			2.08587			0.676146			3.39439			4.28843
		8.80191			3.14375			5.30285			4.85879			2.11246			1.21756			0.992901							12.0023			1.49523			3.34273			0.558526			1.23155			3.48079			3.33762
		5.88291			1.30245			4.19716			8.5297			1.56924			4.28124			2.77177							12.0717			1.16878			1.37203			3.20297			1.15302			3.66137			2.33293
		9.68754			1.07858			2.98892			2.92509			0.977677			4.27583			2.0163							12.1501			0.613914			3.80749			12.0131			1.34601			2.91406			1.21629
		8.09156			0.927989			3.03308			4.40102			2.08488			3.48369			13.6961							12.3163			0.270369			2.92264			53.851			0.477823			2.12619			7.56898
		7.69095			1.03917			5.02151			5.97092			1.00381			1.11953			4.67864							12.3863			2.31049			3.86413			0.93226			1.38582			6.68772			1.37844
		6.01634			0.600236			2.68778			1.1338			0.725294			3.20342			4.88693							12.4833			1.65319			2.41831			3.77993			1.20506			2.77908			3.52168
		6.87202			1.99259			1.9617			3.49622			0.69489			3.48847			8.81055							12.6981			1.65517			6.49898			6.36613			1.00429			3.85295			1.52402
		7.61879			0.586741			6.55484			1.64072			1.06621			4.6745			1.00038							12.7645			1.21819			2.7089			0.237759			0.657536			2.36452			4.40797
		10.001			1.72762			3.03413			3.4344			0.786676			8.40762			8.4371							12.8177			0.701912			4.88587			14.183			1.28948			3.67329			0.915232
		10.822			1.91347			2.44796			2.59559			0.503859			0.636587			13.6236							12.909			1.5401			4.04025			20.0893			1.31627			4.25789			3.48301
		6.53574			2.45444			3.62317			3.50679			0.842423			1.95323			3.92607							12.9702			0.888483			1.22911			1.24057			1.51759			3.92056			2.97875
		11.969			0.520042			1.81736			2.75228			0.341207			2.58881			2.2352							13.1826			1.81081			2.99125			0.827017			1.05059			3.19204			0.918825
		6.20524			0.786676			1.42548			3.10582			1.00929			1.94505			3.16847							13.2624			1.5817			4.6886			2.60961			1.49055			9.75189			2.41057
		8.04595			1.01382			1.506			3.78786			0.962044			2.523			3.12991							13.3149			1.35545			1.99754			14.6819			1.2794			3.97464			1.07968
		5.95031			1.08325			1.15117			0.251261			1.30661			3.98829			0.946775							13.3531			0.719453			1.46425			0.761055			0.703986			2.1404			2.80138
		16.5235			1.06557			1.51973			1.71402			1.14324			0.816763			7.19667							13.3701			1.13578			3.55418			23.5079			1.45572			2.4005			1.59667
		11.6777			1.1093			1.92105			3.67278			1.34971			4.41111			7.90868							13.403			1.2512			1.41033			0.806957			1.30669			5.69888			0.709774
		15.0385			1.22019			1.29364			1.61083			0.854627			3.63754			11.7997							13.4166			2.21172			3.75238			12.4785			1.49025			3.38729			2.19792
		8.73485			0.969387			3.90656			2.43824			1.73635			2.48266			4.57954							13.485			1.29863			3.03533			1.36286			0.996607			5.18211			2.58365
		7.55105			0.437674			2.22314			3.28558			0.601399			3.48804			1.68951							13.6137			2.2007			2.15175			0.862987			1.88754			3.37973			2.2322
					0.712492			3.55474			2.48146			1.49073			1.83684			7.46812							13.6753			1.57305			1.88264			6.56174			1.32655			3.462			2.19304
					2.75231			1.93989			1.86032			2.048			4.20142			1.52463							13.6804			0.760561			5.95321			9.30782			0.977449			4.26545			7.16055
					0.520793			3.6015			3.87538			1.10187			6.35993			1.69409							13.6842			1.70068			3.28371			0.901477			0.611236			4.93415			1.11221
					1.007			4.06295			3.19371			1.59285			2.12279			3.98742							13.8351			1.52448			2.3266			0.714462			1.38637			3.88549			3.42184
					1.08462			1.45445			1.59608			2.72709			0.893239			5.35762							13.8743			2.36089			2.12559			19.601			1.49673			3.86945			1.09934
					1.16323			2.7485			2.2603			1.58906			2.02365			3.98737							13.9721			0.253817			3.61931			1.48471			0.860251			3.82316			1.61124
					3.81426			3.46191			3.66938			1.08088			2.04483			14.0977							13.9904			0.354365			4.11999			13.1555			0.454523			4.64197			9.38382
					1.08628			2.24728			2.65051			0.449395			4.62541			7.71017							14.0211			0.709175			2.63536			1.22565			0.951504			3.3025			2.9075
					1.10209			0.926584			2.6528			1.04733			1.42926			14.0424							14.0735			1.4146			2.57804			5.8113			0.873023			5.7965			8.07484
					1.87615			3.1136			2.98656			0.732725			0.98813			0.840067							14.0764			1.59025			3.31276			11.4129			1.23938			4.72195			10.3673
					0.44524			4.41244			3.18228			0.993113			2.75938			8.91762							14.0961			1.7242			5.48743			8.91754			1.18824			3.93362			14.722
					1.20168			2.82195			1.45235			0.932985			4.09953			3.55882							14.2449			1.55704			2.81802			23.7981			0.788156			1.67291			1.12473
					1.93086			0.526133			2.05157			0.785649			4.06641			1.02983							14.2639			2.0798			5.54569			0.652404			0.764357			3.67329			1.19468
					2.34567			0.717417			1.86566			0.521213			1.53285			7.12929							14.3358			1.7992			2.78405			0.510401			1.33134			3.91483			0.585092
					0.557845			1.5123			2.06917			0.783036			8.05369			2.31331							14.3465			1.21528			3.06352			1.91151			0.796587			3.79566			1.20281
					0.639676			3.0724			3.9586			0.37291			8.85522			5.98351							14.3682			0.932507			8.01452			15.3668			1.04296			2.18326			0.839794
					1.44948			2.63012			1.78571			0.358063			3.31583			5.75487							14.465			0.909976			1.75883			0.895252			17.0326			4.05278			1.58325
					2.62704			1.89929			3.51191			0.846214			0.965734			19.4232							14.5775			0.318099			1.79925			1.49731			1.75762			3.10931			17.0432
					2.73629			3.64032			2.52619			0.845082			8.34425			2.11902							14.6098			1.36771			0.707541			1.18074			1.29472			1.84776			1.23046
					0.880071			1.47019			9.59989			1.73217			4.43907			8.63244							14.6861			2.27536			4.31106			1.00509			1.26982			2.70002			6.03687
					1.20769			10.3404			2.7735			1.03851			4.31664			5.85496							14.7399			0.578981			4.72317			1.64509			0.878312			3.60408			0.99072
					0.908859			2.04956			5.3252			1.14033			2.37514			5.18354							14.746			2.14151			3.36973			1.50773			0.779524			13.6768			5.02205
					0.898637			1.24547			2.30379			0.733677			10.7373			1.46287							14.9039			1.80167			2.94998			0.762834			1.50985			5.934			0.718256
					1.90899			2.80845			1.37068			0.439759			5.34723			1.40836							14.9196			1.23904			4.85759			0.87781			0.561493			2.41861			2.24921
					1.12084			0.79894			0.740636			1.72484			1.24738			6.14137							14.9779			1.08266			1.65336			1.21236			0.913386			2.88679			2.4184
					2.54684			1.82831			10.4225			0.693033			1.71435			1.41851							15.0054			2.54637			4.48336			0.8075			12.054			6.78489			0.394452
					1.17378			1.72749			0.660737			2.32363			8.2137			5.62007							15.0188			1.0414			4.68733			3.32284			1.628			1.94378			3.72285
					0.374222			1.58105			2.47363			0.849371			3.77117			4.3466							15.0238			0.618558			1.59112			1.29507			0.777229			2.82217			4.06331
					0.762154			1.75655			1.84036			0.896298			1.61246			4.90474							15.0261			1.84639			2.44404			1.61614			0.868483			2.83592			6.20895
					1.23761			1.51645			12.0208			0.713377			3.36141			4.03119							15.0428			1.15164			1.4634			0.925836			1.02679			3.46727			1.77234
					1.35869			1.86854			0.573219			0.624734			2.31082			7.34964							15.1744			1.10292			3.91449			21.4184			0.840742			6.94645			4.71461
					2.86381			1.34775			2.13136			0.583199			15.2663			5.04987							15.1823			1.94288			4.924			0.84021			1.07115			3.28416			3.71751
					0.582958			2.23542			2.10786			0.610612			6.67432			3.40558							15.1959			1.24413			3.15922			1.27892			0.978097			3.50004			0.585292
					0.938426			0.541188			0.954282			0.68169			6.14297			3.06194							15.226			1.9578			1.2641			1.11097			2.51529			10.1373			4.91907
					0.906793			1.56713			3.09017			0.45956			1.90796			5.96479							15.2462			0.819507			2.31479			1.29497			1.0939			3.16202			2.27466
					1.16532			1.55523			2.24002			1.51359			4.12229			1.73795							15.261			1.19873			4.55239			1.38292			1.28544			2.69361			0.866238
					1.27275			1.6685			0.523959			1.5532			1.92122			4.32816							15.27			0.569939			11.127			1.15534			1.30185			2.5309			1.81734
					0.531713			1.37265			1.44352			1.03285			3.46904			5.6048							15.3604			2.28697			2.90854			1.01136			1.19807			7.39103			3.52961
					0.736075			4.81522			4.20487			0.429111			1.65168			5.42138							15.4138			0.974356			4.83059			1.49681			1.28035			2.07051			2.89143
					0.806021			9.14536			0.361746			0.446963			3.7958			6.1681							15.4363			1.13306			2.59197			1.16068			1.02944			4.46391			2.40004
					0.381359			1.5508			2.03359			0.890332			5.97957			1.39472							15.4528			2.0713			4.62509			0.981966			0.732725			5.98579			2.54278
					3.97639			3.08185			2.2625			1.18546			2.90925			2.52365							15.4657			2.47957			3.41007			0.957705			1.10113			2.91842			2.8394
					1.26645			4.19648			1.39174			0.619523			1.29228			7.04818							15.6459			1.55349			2.79535			1.29893			0.7907			3.12696			0.914783
					1.34546			4.76608			2.12148			1.20292			10.9418			4.3041							15.7133			1.59998			1.4786			7.08271			1.49743			5.53938			3.31033
					0.754454			1.13612			3.6561			2.71558			2.05019			6.29656							15.7389			2.21864			6.79			3.46618			1.88265			10.8743			1.47638
					0.927318			2.26379			6.51655			2.66357			4.06657			4.51543							15.836			0.71377			1.2669			0.572262			1.12428			2.19678			1.35244
					1.39491			3.29854			3.57121			0.649202			1.27418			6.58968							15.8776			0.766095			4.03719			0.842137			1.62112			3.71385			2.10812
					3.43786			0.716961			3.71931			0.934933			0.399307			3.68764							15.9035			1.64223			11.2193			0.80083			0.793045			6.38775			0.709325
					0.171442			1.16778			1.47014			1.56122			1.47776			14.5075							15.9215			0.750679			1.89725			0.723208			0.715861			4.9149			1.27371
					0.817236			5.54532			10.03			2.83832			8.38862			5.59474							15.9493			0.791541			4.00144			1.34187			0.830864			6.37262			1.70888
					0.830114			3.30141			3.42866			0.333716			2.14688			6.05736							16.0071			1.11829			4.91016			15.9992			0.620666			4.07799			2.54982
					0.872773			1.29775			5.18523			0.52508			1.03595			6.23439							16.0138			1.75918			3.41228			1.39958			0.923315			2.97456			0.845931
					0.593958			1.22156			6.94401			0.742633			1.89617			2.61689							16.0148			1.91403			1.26681			1.5941			1.12313			7.53724			3.99536
					2.23508			4.19196			7.2427			0.843118			3.23553			8.0279							16.0721			2.66402			2.8975			24.4433			1.36816			3.91666			4.1609
					1.09036			1.41535			0.785415			1.44492			2.51201			10.2452							16.1025			1.83962			4.28567			0.810564			1.27551			2.59048			2.57007
					0.949802			3.06588			7.51803			0.605371			2.96115			1.22566							16.1212			1.85231			2.21467			1.21449			0.839844			2.4264			4.39999
					0.782518			2.14541			0.823889			0.713211			8.61996			1.05371							16.27			1.46099			14.4332			3.05667			1.01736			2.6024			4.39285
					0.52844			1.54879			1.50102			1.45467			16.5792			1.64769							16.4612			0.53303			6.57999			1.1047			1.09175			8.46696			4.61283
					2.86929			2.72172			1.69605			2.00881			1.76748			2.27362							16.6152			1.72642			1.78906			0.977716			1.40523			3.00917			4.95564
					1.16275			3.51035			2.30742			0.467504			5.5939			5.86692							16.7014			1.41741			6.40803			2.30619			0.941975			4.21457			5.77374
					1.53515			4.36322			2.56281			1.59657			5.30095			3.77079							16.8466			1.78937			1.75858			0.859924			0.722746			13.1637			0.549918
					0.787347			2.19322			3.97618			0.590162			1.30305			12.894							16.8468			1.34419			2.34137			6.28514			0.828419			2.75342			5.98468
					0.359224			0.351638			4.39515			0.778595			5.47852			8.37779							16.8541			0.713029			1.44302			1.12659			0.703787			2.72867			0.777678
					0.918786			5.04833			3.43617			0.630609			4.75039			15.3289							16.8707			0.454766			2.37237			0.73976			1.0931			4.44076			1.73806
					0.554277			2.6866			7.53668			0.719555			2.58966			1.53845							17.0049			1.41464			3.32031			0.461831			0.62795			2.44611			5.11011
					0.743695			0.689726			4.85778			0.45882			1.59585			5.06532							17.0639			1.90484			1.42731			11.7346			0.723944			3.70377			2.03487
					0.943228			3.4896			4.74396			0.85499			3.6843			4.27881							17.0658			0.654479			3.21034			1.74495			1.37085			3.74089			0.924762
					0.439204			0.66208			4.1239			2.16951			1.86338			1.42549							17.2866			0.773754			2.39046			5.8956			1.43791			1.36124			4.78591
					0.892735			3.57678			0.303257			1.16889			3.00658			2.65314							17.3835			1.68684			0.668563			8.5402			1.16799			2.37644			0.682682
					2.56402			2.39759			5.78356			0.887614			1.2416			8.23121							17.4342			1.27921			3.21238			1.13069			1.10986			2.96448			0.296912
					0.654271			3.44297			7.52243			1.12616			3.06114			1.6901							17.5322			1.7074			3.61812			3.73798			1.80322			3.13864			4.87218
					0.937594			0.747754			6.50209			0.626894			4.41127			2.45763							17.5512			2.59064			6.49796			9.70908			1.50267			4.96349			0.650701
					0.376261			3.23362			5.03088			1.59854			1.41445			1.84593							17.585			2.65305			9.20559			3.0707			0.73043			3.308			7.7698
					1.25469			2.44842			3.90929			0.822819			3.38561			6.95457							17.6419			1.48071			2.3919			31.1133			1.32515			22.8966			1.43352
					1.68448			1.90481			3.57783			0.530532			1.88148			2.75432							17.6515			0.897327			3.99533			0.7615			1.582			5.4005			4.50437
					0.705436			2.4585			1.38544			2.39608			2.82025			1.76006							17.687			0.750581			3.81624			1.13019			0.945817			6.91803			7.80332
					3.57464			2.62163			2.59208			1.47117			4.27928			4.17115							17.8282			2.16033			3.83585			13.0872			1.42903			3.35841			7.93579
					0.516017			3.04325			3.34723			1.04063			3.96679			5.69207							17.8303			0.245269			0.900221			23.6526			1.3275			3.88595			3.20995
					1.70136			3.74963			2.6511			0.897053			3.12031			9.04708							17.8656			2.40649			5.01274			0.806315			0.848376			3.52708			0.584743
					1.07113			1.57931			3.77557			0.432509			2.45443			7.27754							18.0214			1.39216			2.89046			2.96774			2.50297			7.08533			0.173228
					2.08062			2.77259			1.63359			0.847815			1.91454			0.787325							18.2502			1.02154			2.44879			5.55971			0.945368			3.23741			2.50786
					1.26567			2.11165			0.484653			0.564802			2.07444			9.67115							18.3141			2.09091			11.123			2.75755			0.622512			4.19303			0.432121
					0.44524			0.902999			0.106461			0.517332			1.52845			3.60803							18.3423			0.729236			4.31089			0.222047			0.637829			1.76618			8.836
					3.30522			1.26444			0.349136			1.02406			2.1886			3.72697							18.4668			0.798409			3.28923			0.817432			1.03248			2.1278			1.26348
					1.12468			1.05541			4.64346			1.14308			2.52841			2.71812							18.5207			1.92045			3.90319			5.36721			1.49284			3.19227			8.48276
					1.00834			5.42497			1.97923			0.585026			3.15698			2.52967							18.543			1.96917			3.60301			20.9573			0.862146			2.68031			4.77663
					2.38195			0.765409			2.45538			1.7264			1.86221			5.75586							18.5548			1.14452			2.07074			16.9383			15.7761			3.42556			0.995709
					1.33961			0.787763			1.94401			0.967588			2.16806			3.34962							18.6102			0.853748			2.87237			18.7148			1.01671			3.4416			0.912438
					0.391178			2.91488			0.974753			0.842559			1.31027			7.18738							18.8348			1.58116			3.9392			22.3259			0.588235			2.52952			4.55935
					2.03297			3.30356			1.33186			0.646438			1.98252			3.10236							18.9532			0.374228			6.0518			2.06552			0.657935			3.81101			3.4676
					0.667874			0.706012			2.83535			1.22551			2.59507			4.51411							19.1156			2.37027			9.50917			0.384357			0.650003			1.55397			4.14983
					1.9238			4.90231			0.765481						1.92807			8.90661							19.1795			1.8952			8.4054			4.94614			0.669411			11.5346			1.95764
					2.17142			4.57932			2.77906						3.53092			2.02898							19.253			2.32551			3.18487			1.34414			0.965724			2.49538			1.06107
					0.746512			3.30776			1.78091						2.98445			4.33518							19.2775			0.805672			1.27497			2.06132			0.610937			3.01031			0.963977
					1.57381			1.16125			2.0488						3.34597			2.28658							19.6246			1.1506			3.63663			36.758			1.42898			7.64013			0.866038
					1.04159			1.34446			2.9556						4.50345			6.53381							19.683			0.611888			3.11158			23.361			1.49189			5.15346			3.12798
					1.13026			2.74289			3.45667						1.95179			8.32573							19.7829			1.03286			2.96985			0.305252			1.53969			7.3067			4.36746
					3.03558			0.923299			4.42705						5.18318			4.37496							19.8388			1.21834			1.11549			11.377			0.590281			3.05752			0.896273
					0.674662			0.526772			0.674742						0.312376			1.04356							19.9105			1.40802			3.27658			33.6925			1.03148			3.68406			1.6956
					0.661059			4.18233			0.882566						1.47872			4.25108							20.0327			1.95049			3.45457			4.26607			0.884299			2.41082			2.08806
					0.468475			2.21279			0.821904						1.14724			1.5167							20.093			0.868719			1.59163			10.7434			1.01222			5.30082			6.4202
					0.970782			9.88896			1.43089						18.2897			1.91339							20.1837			1.80463			3.28201			0.888236			0.651499			1.70018			1.64526
					2.34299			3.1896			2.32005						2.62277			3.78076							20.3379			1.68902			1.70949			13.805			0.493988			3.42189			2.24158
					0.670128			1.63967			1.64166						1.70013			5.64617							20.4375			1.05395			1.83195			12.2413			1.20316			4.3468			2.1643
					0.111666			1.48451			4.55787						2.43225			7.99464							20.6062			3.03306			6.76461			14.6171			1.1846			4.25078			0.597964
					1.53764			1.72114			2.87275						1.67259			7.54615							20.9358			1.00539			11.3922			17.8416			0.954348			2.3478			3.74415
					1.40642			0.407476									2.63822			5.24167							20.9412			1.58061			5.88205			2.86225			1.01307			7.55901			4.63334
					0.502522			3.40652									0.817878			56.8976							20.9509			1.14813			3.01121			0.35649			1.60375			3.87724			6.64287
					1.06039			3.28298									6.90258			3.31736							21.0498			1.4014			1.3654			13.426			1.06716			2.23069			0.838597
					2.59305			2.271									0.940047			8.10234							21.2512			1.73151			1.54212			11.3164			1.33543			4.4678			0.812304
					1.45898			2.33377									0.843352			6.62556							21.2829			1.21108			1.13629			41.0527			0.849723			3.07425			4.59926
					1.54797			4.78953									3.50189			4.48969							21.3062			1.9916			2.01537			3.70107			1.43202			5.56482			0.655591
					0.614295			0.987213									3.17455			4.95902							21.3217			0.984881			13.3171			2.86956			0.947413			3.44504			3.76037
					1.34058			0.282113									0.394849			2.92886							21.4916			1.3764			5.5034			19.4902			1.58459			5.49996			2.35918
					0.899335			1.07307									3.66498			12.2612							21.5324			0.830179			5.07422			0.635802			1.59138			2.3423			1.07249
					2.75121			1.392									5.9075			2.45763							21.6676			0.679628			7.31369			3.34982			0.960186			3.34352			0.615776
					2.56552			1.62434									11.8086			1.9278							21.6802			2.74421			1.93962			15.022			0.515542			3.00115			9.77633
					1.2441			3.03947									2.0115			1.84167							21.8419			1.34883			3.26928			2.70241			1.43467			2.64502			2.16659
					0.41232			2.72697									2.37663			5.12636							21.9904			2.81644			8.04832			26.4444			1.37145			3.38958			0.881106
					0.674662			4.21381									6.25899			0.535849							22.465			0.986067			3.83101			6.53204			1.17897			2.9489			4.4662
					2.59648			3.51159									2.45464			10.9753							22.5982			2.79658			3.75212			10.0633			0.465749			2.65442			1.7918
					0.355173			0.4468									6.15189			1.44533							23.0411			2.98103			1.6402			1.70784			0.827271			2.43465			1.12623
					0.524952			0.80081									2.19008			1.62286							23.2326			1.63412			4.39309			24.1798			1.71207			3.8981			5.78421
					0.959541			1.73565									1.97721			7.96374							23.2897			1.77099			2.30885			5.93275			1.21948			2.00978			0.807115
					0.747854			2.56575									1.46879			31.0666							23.3047			3.3597			2.74974			1.68457			1.66781			2.30219			5.54328
					0.785415			2.30777									3.52482			1.78281							23.3135			1.29384			3.11124			2.05657			0.710473			2.4264			3.34935
					2.1177			1.8242									12.6081			4.86718							23.3762			0.602797			7.57388			0.986412			0.761712			2.40807			3.85172
					2.75488			1.1686									3.05774			11.5582							23.6412			0.993725			2.15217			0.49207			0.946565			2.27057			0.991568
					1.17692			1.49044									2.8143			4.40573							23.7651			1.57933			3.0704			1.44696			1.43631			2.99015			1.97106
					2.37264			1.47895									1.85786			7.28806							24.0514			1.73561			2.8091			5.22812			1.87931			7.81224			2.59143
					1.1859			1.25569									3.40063			0.954251							24.0806			0.556105			1.86124			1.1378			2.05942			2.18509			2.34321
					2.04092			0.962897									4.58327			4.47111							24.3835			2.14927			4.12789			0.46781			0.825825			2.59094			1.36916
					0.847848			1.87922									8.32494			6.09778							24.6871			0.755423			1.58364			0.706507			1.08991			2.36155			0.733673
					0.400301			6.29503									3.22943			24.5439							24.7998			2.35274			2.99057			4.39775			1.16639			2.86617			7.44225
					1.81796			1.19757									1.54357			7.26731							25.5857			1.59618			2.424			16.4804			1.02061			2.38538			6.46859
					0.916184			0.228099									0.775633			3.61655							25.749			1.414			2.66653			1.55052			1.01991			2.28478			3.26648
					0.777876			3.34443									3.79941			5.15817							25.824			1.23074			2.18147			0.977716			1.47258			3.32771			1.00115
					0.826572			2.14705									1.6806			8.20964							25.8289			1.23746			3.39835			1.24255			1.14219			1.99786			0.847328
					2.1378			5.06257									0.735777			3.97595							25.9619			1.31266			6.35538			1.39073			0.866836			3.85364			0.932545
					0.633183			3.55447									2.22729			4.42472							25.9824			1.89777			4.58161			0.81002			1.08597			3.83508			4.2794
					1.78617			1.26303									3.06713			2.45736							26.0202			2.5855			5.83305			0.663472			1.07738			3.21289			0.840144
					0.886617			5.11394									2.25939			3.34554							26.0324			1.90143			2.31921			1.45284			1.1385			6.0094			0.597465
					2.864			1.87502									1.94824			6.9422							26.0938			1.51252			2.73514			1.71654			1.17862			4.21962			4.91847
					0.565277			2.21685									1.88105			21.8056							26.2349			0.556401			3.74516			1.2173			1.22023			3.04973			1.38053
					0.738436			9.39257									3.6428			7.72866							27.2023			1.60621			1.37576			0.716784			0.535998			2.79077			1.5601
					1.88978			1.35144									1.98109			5.68101							27.3322			0.895944			2.85683			1.42023			0.99546			2.80177			0.751534
					3.55406			0.780144									4.65258			4.06359							27.3748			1.60882			3.53957			1.25975			0.58619			1.48705			0.400539
					0.863544			2.87396									1.31988			8.59166							27.4281			1.55823			2.09154			1.38016			1.63603			3.60064			3.50711
					2.42109			1.67457									2.72016			7.57451							27.921			1.28163			3.64903			1.62839			1.18076			2.74654			0.891932
					0.556182			1.51891									2.64182			2.07556							28.0472			0.757992			3.88553			0.748357			0.956993			2.71584			0.873372
					0.892171			3.04147									1.26569			46.1906							28.5571			0.666486			2.46688			0.33223			0.565634			4.86426			1.14105
					0.283081			1.00642									0.863891			17.2706							28.5879			1.36158			9.30002			0.494194			1.64556			2.98098			5.2784
					0.939204			5.74125									2.61964			20.0848							28.8644			1.40659			4.29857			1.27215			1.2773			3.62952			1.3728
					3.37103			3.27413									0.938243			1.10826							29.1676			0.684174			2.14708			1.35017			0.792746			2.56046			1.26912
					1.30935			3.45378									3.81814			8.7975							29.2947			1.57409			2.90311			0.709867			0.936187			6.28967			0.667764
					0.304465			3.59849									3.18219			1.23826							29.3332			1.4353			2.37067			0.991205			1.69855			4.90826			1.39505
					0.192343			4.76722									5.38491			6.69607							29.5992			1.40758			2.54008			25.1949			1.45038			2.05194			3.95669
					1.61684			2.57355									3.07557			3.96191							29.7603			0.783636			5.11371			2.38307			2.69575			3.2695			5.44988
					0.545342			1.8997									0.785186			6.01323							29.9737			0.789268			1.71314			3.12471			0.775782			3.70972			3.47957
					0.935126			1.11559									4.98932			1.92132							30.1151			1.46144			2.64759			5.0213			2.03532			2.27103			0.423589
					1.45157			2.16407									4.5561			24.2817							30.872			0.339839			4.23149			1.5692			0.640074			1.45726			3.90096
					0.806611			0.703138									2.88165			7.08991							31.003			1.36128			3.69803			13.8009			2.33638			3.36231			8.1838
					1.559			2.2085									2.57755			12.7317							31.5585			1.3008			4.94497			1.30219			1.8359			4.22053			4.73861
					1.02739			4.37996									1.58141			7.01225							31.6713			1.85528			1.38774			15.0955			0.921668			4.51478			2.36586
					1.19712			2.77984									3.17216			4.14424							32.0919			1.33673			7.07677			2.85637			0.668263			2.72844			4.12269
					1.71029			3.39439									2.26635			20.5961							32.2775			1.4726			6.0242			20.6691			0.309235			3.05431			2.47029
					0.498873			2.05745									3.88018			7.32512							32.4741			0.133603			3.11396			0.906369			1.30859			5.12505			5.28648
					0.515213			10.8977									2.85087			6.59743							32.4981			0.91546			1.71196			2.23475			1.24368			2.32832			0.831662
					0.354851			2.26721									2.26258			2.63833							32.9194			0.730372			2.15107			2.1461			1.03747			1.33993			1.73866
					0.647805			11.6438									2.72859			2.0061							33.0775			0.280548			3.17536			1.30471			0.733573			4.55924			1.54433
					3.40317			4.1551									1.85425			1.53958							33.563			1.49044			2.81564			17.607			1.0245			3.64785			3.82822
					2.63184			2.22077									2.05019			2.80172							34.2241			1.4766			1.92349			0.865903			0.704236			1.44374			6.23245
					1.58076			6.01671									2.42248			1.21801							40.3461			0.255645			1.49142			24.7815			0.99556			5.91085			2.86494
					0.832126			1.10373									4.22589			5.88495							55.7859			1.38411			1.82133			2.90716			0.588235			13.7912			3.60385
					2.56125			2.54517									2.43527			5.65971										1.59741			6.5445			11.5176			1.47149			3.69322			1.31911
					0.235163			12.4651									4.33097			3.74256										1.76397			6.14309			0.790207			1.22716			5.70254			2.40588
					2.01701			2.79316									2.05926			9.15678										0.280696			3.2224			0.652107			0.879409			2.10923			0.16275
					0.358741			4.26773									1.97392			5.87336										2.28588			6.20601			1.55526			0.675148			5.41953			5.22172
					0.851926			0.942323									1.64802			2.44263										1.77726			2.41253			25.2329			1.07389			3.94439			0.603552
					0.69025			0.537173									1.82315			3.19216										2.07436			11.2993			2.674			0.690665			8.8994			10.2809
					0.162696			2.62227									1.49082			2.24195										1.58852			6.12619			1.05055			0.878312			2.90673			1.54558
					0.93746			3.50305									2.0504			1.82445										0.791442			4.32914			0.589308			1.09275			2.93583			0.682034
					0.814848			6.1876									2.53775			5.11435										1.34112			3.30316			0.685805			1.20057			3.34443			3.1145
					1.15685			0.535577									11.995			1.53093										1.44617			7.1239			1.40639			1.21384			2.25636			4.1188
					1.08363			1.40482									2.97283			2.72097										1.22763			6.46085			1.25703			0.663873			2.77015			0.643117
					0.916103			2.61187									0.305902			2.74322										1.90696			2.13893			8.0671			0.824677			2.23734			2.3028
					1.66294			2.73509									1.38133			4.96156										1.43174			4.2072			1.5774			1.0236			4.66351			4.43137
					1.01679			1.49592									1.66001			3.48732										1.52715			5.59485			1.07515			1.29132			2.57284			0.890885
					1.03032			2.90311									1.96586			4.71448										1.64914			3.5704			1.15994			1.06566			3.16729			1.20157
					0.790218			2.93203									2.43766			4.45349										1.61515			1.40294			1.14151			1.08327			3.6357			0.553011
					0.929679			2.5157									2.99602			2.16786										0.690548			4.67103			0.650773			1.33244			4.18341			5.50312
					0.753246			2.14705									1.84719			1.35263										0.428529			5.75399			35.5571			0.954448			2.75686			1.67021
					1.45238			0.775674									0.397714			6.0382										1.55477			4.28422			0.965907			0.937684			5.24925			1.44375
					0.207555			2.74745									3.63261			6.63938										0.809872			5.20448			13.6761			1.09959			1.21389			1.86953
					0.736961			3.30105									3.98091			2.60434										1.57908			2.49414			0.771975			1.13227			6.21221			3.73726
					0.763549			1.56116									1.82304			13.518										0.772914			1.90455			1.45822			1.2808			4.34176			2.37914
					1.08323			1.62274									3.01905			1.47433										1.67622			6.3716			12.4918			2.01078			2.79879			1.2098
					1.0187			2.0091									1.88094			0.687731										2.6152			2.36286			1.27299			0.890086			7.16989			0.811206
					0.60807			1.66052									1.98931			2.97916										0.343742			5.50561			0.806364			1.07898			1.48866			0.890635
					0.630178			1.30879									1.87458			4.91543										1.51855			6.48047			1.10574			1.99745			3.27385			1.64736
					0.282706			1.3862									1.45489			7.67805										1.39587			2.90064			13.7495			1.21953			4.31128			2.53111
					0.19127			1.65363									3.24758			2.01516										1.62582			5.69531			0.51796			1.98673			2.84944			2.19972
					0.941135			1.71353									0.991951			5.83946										1.17896			1.59103			8.75463			0.822132			3.79772			0.52552
					0.481407			2.19167									1.28331			6.70459										1.31597			2.95185			0.685459			0.842638			3.48377			4.98039
					0.875081			3.46168									1.0214			2.95954										1.21073			4.8395			0.783191			1.47169			3.20648			2.69076
					0.780291			3.52518									1.87739			6.10526										1.318			2.4972			1.48085			1.84508			5.70827			0.692262
					0.979556			2.33797									1.77464			6.05347										1.93458			3.39657			0.326054			0.640423			5.01849			2.30889
					0.645444			2.86739									1.57361			7.95862										1.1007			6.31131						1.03203			15.1732			6.28194
					0.577914			1.32402									6.32655			0.51709										1.29245			4.07914						1.73737			1.66763			1.38013
					0.313453			2.83883									5.03453			16.8113										0.629626			2.71374						1.3256			3.40287
					0.307791			0.342103									20.4883			0.805314										1.69702			4.75433						0.888989			7.63211
					0.602034			2.73623									1.33967			3.94478										0.682445			1.67621						0.649803			3.77618
					0.222902			4.56472									1.46688			7.77397										1.41717			6.83169						0.896273			3.09969
					0.788179			0.633659									2.26704			3.53703										1.35906			3.30494						1.08287			2.85517
					0.683489			2.84996									1.87516			2.67911										0.255497			5.40217						1.33718			2.28615
					0.483822			2.36666									1.53068			8.72392										1.08681			3.39283						1.19413			1.75792
					1.27205			0.649854									2.71055			2.81087										1.85879			1.57108						0.966971			2.66794
					0.754266			0.494519									4.12463			4.3137										2.23766			7.93733						1.48271			1.52372
					0.394318			1.04624									5.65079			6.29085										1.25382			1.5591						0.723644			15.7776
					0.326009			2.47916									2.96227			6.46154										1.48639			3.69124						1.72404			3.41112
					0.73358			0.253144									5.19481			1.18969										2.29582			3.73514						1.63723			3.05729
					3.14			2.36032									1.3843			1.36971										0.733683			2.53074						1.44719			3.50623
					0.949131			3.08563												2.5062										0.519294			8.22724						0.943122			2.39661
					1.09213			6.7151												6.90441										1.65329			1.28872						1.9985			3.0456
					3.25842			2.09285												3.90173										0.7071			5.22452						0.638627			3.15239
					1.02353			8.16827												2.06347										1.53081			3.87458						1.093			2.02857
					4.40325			2.09299												4.65802										1.57236			1.50408						0.652996			1.33832
					0.757942			3.04937												6.08836										2.73857			7.42035						0.519683			3.40814
					3.70004			4.38443												4.87692										1.09496			6.09596						0.659183			2.8554
					0.678177			0.241557												3.042										0.831415			3.21493						2.50367			3.21679
					0.871002			4.54296												2.38676										1.35535			2.27548						1.6278			3.80276
					0.570509			4.79496												8.02287										1.2679			8.969						1.11984			0.895119
					1.1078			1.11691												4.97783										1.50086			3.21						0.99082			2.72546
					0.560313			3.63412												1.30519										1.45057			4.99414						1.15686			3.143
					1.25091			2.56876												1.27388										2.11448			2.67756						1.01891			5.6079
					1.03324			3.29516												1.07174										1.32551			1.13128						0.747144			2.18073
					3.0565			1.23178												0.846093										0.95059			2.9347						1.59392			4.6917
					0.417686			2.27091																						1.3556			2.97835						1.0918			2.81117
					1.13257			4.18023																						0.853352			1.05825						1.10897			2.99748
					1.98701			4.59145																						1.71916			1.79373						0.975603			4.46849
					0.709031			3.25853																						1.81664			4.60377						0.99526			6.47552
					1.07445			0.914677																						1.32551			5.57176						0.607793			2.47567
					2.13246			6.09298																						1.3852			1.73667						0.912388			2.39271
					1.34664			1.58428																						1.12313			2.45278						2.93753			5.26759
					1.79953			1.18671																						0.523791			1.12186						0.759767			3.43014
					1.17429			2.47433																						1.34191			1.38145						0.549269			3.76129
					1.28496			2.33186																						0.603044			1.4212						0.614579			1.58697
					0.311065			1.18662																						0.119868			6.14657						0.641271			4.35826
					1.90607			1.99997																						1.14882			3.59995						3.73013			3.14277
					2.30009			0.339366																						1.36202			1.83772						1.41985			1.86586
					0.184374			8.5659																						1.42443			4.09749						1.24847			4.86311
					0.713082			1.45208																						1.15253			1.67943						1.77937			2.00886
					0.816243			2.37944																						0.710806			1.42595						1.02125			3.21473
					1.28976			1.50235																						1.48599			2.37695						1.88006			4.0152
					1.37433			2.33277																						1.48599			2.62814						0.555156			4.27439
					0.789654			2.55215																						0.703889			1.74796						1.04655			5.91223
					1.10348			0.649033																						1.55235			2.51868						1.16185			7.66878
					1.17211			0.282022																						1.5484			6.61158						1.00728			2.93836
					1.99592			1.64487																						0.60586			6.68419						0.754228			2.34505
					0.329953			2.1846																						0.420475			6.06318						1.61722			3.10037
					2.21619			1.57826																						0.65858			1.58967						0.803373			3.32427
					5.11046			2.63473																						1.18306			1.89368						0.888789			2.15828
					1.10099			3.79324																						0.553189			2.51512						0.624008			19.1958
					0.644666			0.84789																						2.02915			2.79127						2.47114			3.93614
					0.960453			0.937487																						0.658531			5.0186						1.0009			5.03178
					0.926835			0.466736																						1.29231			6.52403						0.676545			5.43855
					0.805913			1.66302																						1.96452			1.68393						1.22596			3.00573
					0.331107																									0.579821			9.53295						1.1648			6.22527
					0.682872																									0.385444			4.84502						1.10732			2.94775
					0.827082																									1.5816			1.45304						0.657586			2.81988
					0.763737																									0.875933			4.84868						0.731477			2.90879
					1.25035																									1.12234			5.55503						1.24208			2.95073
					0.314606																									1.64944			1.87101						0.820586			2.67665
					0.682094																									1.67434			1.65455						1.5104			1.93232
					0.265078																									1.24028			3.59511						1.4628			2.66244
					0.336311																									1.03345			3.18037						1.04665			4.61997
					0.977865																									1.42389			3.40056						0.49783			5.53434
					1.56157																									0.773704			1.66992						0.699247			1.52028
					0.745278																									1.89629			4.26129						0.671706			5.21855
					2.63935																									2.08948			1.74006						2.84134			4.48316
					1.24863																									1.41702			3.3716						0.569575			2.39844
					2.20959																									2.19413			3.66033						0.901462			3.16615
					3.00848																									1.15791			5.24728						1.79494			4.41372
					0.592429																									2.16602			1.67629						0.933244			2.329
					1.40553																									1.51272			4.73803						1.41995			5.30678
					1.12817																									1.09146			1.74108						1.66532			5.93629
					1.03397																									0.357676			4.09146						1.8135			2.49859
					0.855683																									1.2844			1.98718						1.04934			7.85119
					1.35764																									1.20762			3.6605						0.995959			1.90803
					0.701009																									1.42996			2.80588						0.9303			3.99893
					0.45455																									0.868719			1.27964						1.2774			4.15774
					1.14732																									0.493305			1.97928						0.787557			3.27981
					1.06163																									0.967933			7.05554						1.08821			3.11481
					1.53026																									1.83636			3.16771						1.69171			1.92682
					0.220943																									0.822916			3.4257						1.32016			4.97838
					0.348734																									0.775335			4.48998						0.939131			2.82721
					0.482668																									1.31187			9.16534						0.847927			4.37591
					2.00421																									1.32146			4.88502						0.805768			2.21809
					0.795557																									1.87168			4.3553						2.40124			3.24017
					0.545477																									0.804684			4.53482						1.09115			4.90986
					3.81874																									1.47967			3.76427						1.42778			2.27721
					1.0294																									0.939375			1.69294						1.16914			2.95302
					2.18475																									1.81649			2.36362						0.863992			2.81506
					1.26516																									1.82909			5.32575						1.38876			3.60798
					0.779486																									2.12313			1.83229						1.1886			5.11749
					0.95498																									0.817926			4.41984						0.428628			11.5676
					1.32923																									0.150353			3.58645						0.813351			2.22221
					0.426379																									1.28707			3.93419						0.71177			6.02315
					1.04373																									1.60042			6.1374						2.20341			2.68123
					0.776937																									1.17812			2.35649						0.705882			2.24078
					1.31104																									1.00346			11.678						0.994761			1.35941
					0.745144																									1.87578			2.2579						0.994412			16.2483
					0.42206																									1.0044			4.11447						0.694607			6.33137
					0.755125																									1.68358			4.40413						1.11665			2.80246
					0.87669																									1.92781			2.47384						2.47867			2.93744
					1.03826																									1.52572			4.03516						1.72245			3.61004
					1.09471																									3.53758			3.65973						0.794642			2.81529
					2.58553																									1.37734			1.38944						0.843187			3.60087
					1.34774																									0.887643			6.56479						0.954398			3.78627
					1.86878																									0.866248			5.63409						0.774984			2.91223
					1.92651																									0.557537			2.4116						1.08826			5.04782
					1.158																									0.648896			2.73828						0.755077			2.14223
					1.06267																									0.862493			4.42264						0.964277			2.01871
					0.984573																									0.519591			2.50824						1.52487			3.45123
					0.813265																									1.78779			1.35207						0.89288			6.26148
					1.2082																									1.85874			8.4944						0.816944			3.42235
					0.744258																									0.697268			3.0045						1.43641			2.53571
					0.963002																									0.523494			3.08713						1.73856			2.75273
					1.33113																									0.926034			4.48242						0.543182			2.45092
					1.98012																									1.28989			3.1008						1.08108			4.58216
					1.13589																									0.552646			3.02632						1.05997			2.98579
					1.06453																									0.578981			7.46612						1.02989			2.02697
					1.10759																									1.44548			2.01749						1.07773			2.60125
					1.85075																									1.60635			3.88663						0.324752			27.2901
					0.228778																									2.88018			3.32498									7.08601
					0.455489																									1.14101			3.42366									2.96013
					0.355897																									1.85212			3.76885									2.88335
					0.757673																									1.38816			3.6971									4.76961
					0.916237																									0.469786			3.09706									1.98251
					0.852436																									2.11952			2.03125									3.21312
					0.800843																									1.34073			2.7399									1.6658
					1.09208																									1.21478			2.84986									2.29761
					1.06058																									1.46895			7.02649									13.4788
					0.635812																									0.761154			4.38825									1.19212
					0.923508																									1.50536			3.35734									4.1362
					0.190948																									1.8538			3.80036									4.40982
					0.634873																									0.646326			2.33195									2.33382
					3.75048																									0.587084			5.95151									2.33909
					0.81364																									1.50892			5.74822									2.7179
					0.513603																									0.660655			2.00688									2.71217
					0.444597																									0.298928			1.34502									3.77801
					1.54773																									0.852463			3.47605									4.1527
					0.87229																									1.50561			3.91788									2.08884
					0.281606																									0.982262			3.95652									4.10297
					0.591007																									0.709472			3.84222									2.82721
					1.11904																									1.5351			4.25756									1.83401
					0.868749																									1.00311			2.81123									6.1815
					0.673347																									2.1086			1.81683									8.05103
					0.94634																									2.23875			1.62084									3.39852
					0.414735																									0.583379			4.97359									2.20365
					0.608902																									0.605267			2.21671									1.99626
					0.791318																									0.837245			3.37559									2.42388
					1.25692																									0.542023			1.5636									2.25773
					1.08035																									1.28756			2.66041									4.89772
					0.9868																									1.33826			3.39606									3.18356
					0.36781																									0.203518			9.13579									2.53892
					1.13002																									1.59119			1.39258									4.33328
					1.92783																									1.12847			2.81811									2.54992
					0.748363																									0.467563			5.58602									2.88267
					0.968717																									1.41805			10.951									4.1032
					0.743024																									0.938683			3.22325									2.33863
					0.956133																									0.999358			2.09018									4.37957
					1.05192																									1.33099			2.65549									16.3961
					0.688748																									0.797421			4.53015									4.50309
					0.648101																									0.572558			4.40183									3.5335
					1.03249																									2.84886			4.01282									2.72294
					1.4549																									2.94036			4.68308									2.41884
					0.545503																									0.886852			3.75314									1.68345
					1.8593																									0.593261			1.53439									5.06226
					0.328585																									0.377489			0.956522									2.61317
					1.11003																									0.490983			6.81284									2.73784
					1.07389																									1.80948			2.69353									2.41609
					0.753917																									0.584169			5.3981									1.73226
					1.44229																									1.13449			5.25246									1.50263
					1.56241																									1.73922			4.97096									3.25942
					1.21255																									0.782252			2.67756									3.97876
					0.717187																									1.61658			7.01868									3.69437
					1.38329																									1.88591			2.71204									2.02513
					0.616736																									0.276051			3.21196									4.72653
					0.270686																									0.739068			1.88485									2.88702
					0.531874																									0.977272			3.45397									4.01062
					0.852544																									1.0583			8.61668									1.77855
					1.61996																									1.21701			6.60946									2.59804
					0.353187																									0.401403			2.9037									3.54633
					0.914654																									1.58644			2.40353									2.42044
					0.123337																									1.13607			3.8153									2.4814
					0.365502																									0.818519			8.35963									1.23589
					0.736934																									1.40372			4.259									2.33244
					0.763952																									2.50032			1.60012									3.71202
					5.44366																									1.40046			1.6768									3.53739
					0.574372																									1.38702			2.66355									1.89726
					2.14316																									0.486734			2.83475									2.67
					0.728831																									0.798953			3.69107									5.24559
					1.98779																									1.09076			3.18979									2.27217
					1.20538																									0.482731			1.56123									2.18944
					0.689928																									1.10396			6.13748									1.97013
					1.28866																									1.29404			6.54467									3.08617
					0.864483																									0.571026			2.08288									1.74922
					1.09777																									0.640546			4.97308									2.7619
					0.832985																									1.27299			5.88757									7.71759
					1.31351																									1.31988			8.95584									3.65702
					1.08889																									0.995454			2.31598									3.0605
					0.806504																									1.20658			1.65557									2.67046
					0.501046																									1.04175			6.92136									4.35712
					0.267386																												5.80155									2.45963
					0.735378																												4.48701									4.07776
					0.909369																												2.94752									2.06249
					1.37744																												3.05596									2.39042
					0.693845																												3.50603									3.54266
					0.994044																												1.38086									3.25277
					0.982641																												3.95236									2.58338
					0.781552																												4.26036									2.29784
					0.916479																												1.6498									2.4028
					0.46048																												6.59417									2.67482
					1.10268																												4.3249									4.40409
					0.273691																												2.0546									2.15026
					1.00743																												3.0614									8.95279
					0.753112																												2.15922									2.2103
					0.185662																												1.51758									2.59392
					0.678847																												2.36965									4.67863
					0.561601																												6.91517									4.9298
					0.757244																												1.80087									1.61561
					1.05495																												3.39097									3.56008
					0.632486																												1.96807									4.23726
					0.739563																												1.86158									2.08334
					0.42053																												6.06038									3.66275
					1.24697																												1.58933									1.83149
					0.321984																												4.83415									2.18165
					1.87009																												3.30698									4.11374
					0.644103																												9.45117									3.18517
					0.952163																												3.97869									3.87954
					0.438533																												7.70015									2.24215
					1.14877																												3.87959									2.09503
					0.855978																												4.20737									2.30219
					1.23243																												2.35564									5.61684
					0.395793																												2.09647									4.51753
					0.998793																												4.38978									10.9449
					0.775327																												5.6616									2.34207
					2.65027																												5.72554									8.64136
					2.32437																												4.43232									2.17317
					0.805672																												3.13009									2.31892
					0.691109																												6.5276									9.70514
					1.06171																												1.66593									9.26262
					0.991763																												5.42103									3.583
					1.02605																												2.13655									2.41998
					1.00891																												3.44073									5.95921
					0.549769																												2.72911									1.75426
					1.24265																												3.31921									2.40005
					0.810152																												2.46289									4.08739
					2.35346																												1.60878									2.22955
					1.75977																												4.37653									2.38836
					0.25872																												4.49023									1.29387
					0.435635																												2.47062									3.02475
					3.15274																												2.81539									2.41953
					1.09262																												4.97741									6.17302
					3.57451																												5.12432									3.03025
					0.290111																												1.48786									2.44313
					0.404566																												6.18189									3.2216
					0.580328																												3.59519									3.59445
					1.31737																												5.085									2.32809
					1.2625																												3.58942									2.00474
					0.228965																												1.74949									4.30395
					1.29947																												7.55019									5.46192
					0.513361																												15.2562									4.92797
					0.757432																												2.32278									1.7263
					0.533779																												4.69022									4.24551
					1.87522																												4.93206									2.50684
					0.708655																												2.2697									3.13773
					0.460346																												5.35938									36.1535
					2.49123																												1.61167									2.76831
					2.17037																												4.12602									1.59522
					0.890749																												1.19548									2.63838
					1.20895																												2.86022									2.19196
					0.821716																												3.76834									1.7522
					0.771357																												9.58806									1.75632
					0.945026																												1.59885									3.45787
					0.256573																												3.29704									3.73172
					0.63702																												2.54433									3.28302
					1.29333																												7.59409									2.1003
					0.121968																												2.36337									2.98831
					2.00491																												3.71654									6.24246
					1.15932																												1.79628									2.63677
					0.909745																												6.33432									2.67367
					0.847982																												2.20066									3.29012
					0.7511																												2.92977									2.56482
					0.986424																												3.47444									1.98113
					0.142037																												3.39207									2.1624
					0.116951																												3.72979									3.29746
					0.90894																												3.73922									4.08326
					1.70833																												3.78261									3.74112
					6.04591																												3.94098									4.49988
					0.2247																												6.48047									2.16355
					0.926701																												3.8136									3.28325
					0.476363																												6.01749									1.76824
					0.532008																												3.38918									2.22863
					0.600719																												3.81683									3.28898
					0.536113																												1.52454									3.69827
					0.867649																												2.67086									1.7632
					0.822306																												4.34018									2.11015
					1.13141																												3.20355									1.43091
					0.867112																												2.7168									3.04652
					0.472741																												2.27998									2.75434
					0.988302																												5.51664									2.90604
					0.344146																												5.54356									1.20885
					0.887932																												3.69217									1.45772
					1.50875																												2.22028									1.80605
					0.660389																												3.85657									5.95669
					0.214316																												2.67544									4.77397
					1.03024																												3.43521									2.23092
					0.836231																												2.90421									1.6603
					0.666828																												2.30749									1.97563
					0.500859																												9.55698									1.8418
					0.765374																												6.44064									1.27714
					0.736102																												5.55121									1.77213
					1.14491																												3.47996									1.88672
					1.09364																												2.42952									2.15071
					1.71754																												3.45117									4.54068
					0.937674																												4.98837									3.71774
					0.374759																												5.18597									2.66611
					0.750751																												3.78813									1.87847
					0.745412																												1.55978									4.93736
					0.664708																												4.10564									1.67749
					1.15387																												7.02683									1.74326
					1.05082																												3.69251									2.19998
					1.66444																												4.549									1.3177
					1.01186																												2.51928									3.12535
					1.01352																												2.62084									1.53082
					0.62178																												2.45542									3.80391
					1.02882																												2.6233									6.15079
					0.880554																												0.971892									1.31885
					0.835238																												2.65684									13.7632
					0.875671																												8.04968									1.75174
					2.5389																												2.97113									2.88565
					1.28381																												6.21731									3.20442
					0.878944																												3.31581									3.14323
					0.86027																												6.17824
					0.898879																												3.22597
					0.990207																												1.66101
					0.972124																												3.14462
					0.83065																												3.21289
					0.932228																												2.26333
					0.218529																												4.48471
					0.890481																												2.125
					0.308999																												4.31844
					1.43322																												3.37551
					0.765749																												2.98573
					1.87132																												3.06836
					0.823728																												3.44947
					1.43623																												3.5383
					0.425521																												5.46145
					1.98672																												3.64886
					0.205999																												2.02123
					2.06522																												4.44608
					0.645444																												1.60301
					1.2757																												4.6019
					0.892842																												1.3446
					0.469199																												3.45041
					0.344897																												3.45372
					0.321206																												1.95253
					0.902152																												2.21136
					0.388147																												3.96264
					0.622693																												6.43444
					1.52648																												4.32354
					0.822736																												3.2759
					0.840873																												3.42434
					0.584836																												1.26308
					0.37991																												4.72019
					0.910952																												1.98522
					1.05473																												5.54195
					0.442557																												2.24431
					0.624839																												7.16559
					5.34975																												3.05622
					1.11674																												6.32473
					1.0059																												5.33441
					0.108419																												2.6616
					0.913152																												1.83899
					1.56844																												2.61039
					0.838807																												4.1627
					0.756654																												6.00645
					3.11564																												3.47334
					0.86239																												1.78669
					1.45546																												6.58441
					0.583065																												3.73888
					1.04194																												2.73735
					0.816162																												4.59859
					0.643969																												4.21799
					0.454389																												1.6864
					0.692262																												2.56938
					0.865636																												1.25093
					0.603751																												4.47206
					0.272537																												3.96561
																																	5.65625
																																	3.56759
																																	2.79857
																																	1.72164
																																	1.92391
																																	2.52964
																																	4.36192
																																	6.20049
																																	5.79017
																																	2.53015
																																	5.74074
																																	3.54263
																																	3.86371
																																	2.55341
																																	3.64198
																																	3.41491
																																	1.55171
																																	1.58899
																																	5.73905
																																	4.10989
																																	4.91432
																																	5.6143
																																	4.4482
																																	2.08441
																																	1.66542
																																	4.63256
																																	2.0625
																																	3.44769
																																	2.14249
																																	2.80834
																																	1.9583
																																	1.95397
																																	6.39428
																																	3.25365
																																	3.28456
																																	1.22419
																																	4.4989
																																	1.36133
																																	3.40472
																																	4.19285
																																	1.9358
																																	7.31063
																																	2.16687
																																	3.45423
																																	1.67205
																																	3.67986
																																	2.00144
																																	1.52955
																																	2.61872
																																	12.5172
																																	2.74626
																																	1.8311
																																	5.01112
																																	2.67502
																																	6.66483
																																	2.6886
																																	4.77471
																																	4.62288
																																	3.1588
																																	2.74032
																																	2.51749
																																	4.87228
																																	2.47801
																																	7.05808
																																	1.94922
																																	2.27709
																																	2.3609
																																	1.93971
																																	9.52913
																																	5.91517
																																	1.88409
																																	5.23191
																																	7.3739
																																	2.36872
																																	3.19251
																																	1.2967
																																	5.76792
																																	5.51588
																																	6.87746
																																	5.08823
																																	5.53855
																																	2.04373
																																	2.77157
																																	4.71247
																																	5.40345
																																	1.54713
																																	2.11226
																																	5.39674
																																	2.48293
																																	4.13349
																																	2.48573
																																	5.75144
																																	10.8043
																																	3.46722
																																	4.32643
																																	1.22937
																																	9.72113
																																	4.10394
																																	4.55588
																																	2.34282
																																	3.80282
																																	3.62899
																																	6.72699
																																	11.0093
																																	1.77862
																																	3.82685
																																	3.51826
																																	4.96765
																																	3.7832
																																	3.87874
																																	1.3046
																																	5.89003
																																	1.12627
																																	3.45763
																																	1.4713
																																	3.28745
																																	2.17807
																																	3.23964
																																	5.509
																																	2.8868
																																	8.61005
																																	4.70007
																																	2.47495
																																	1.39886
																																	6.1993
																																	6.70007
																																	1.85003
																																	3.00671
																																	3.33212
																																	3.85309
																																	2.96348
																																	2.60649
																																	2.74049
																																	2.27191
																																	5.42332
																																	4.5901
																																	2.17026
																																	0.954059
																																	1.38264
																																	4.91219
																																	5.15217
																																	1.22198
																																	5.51826
																																	3.79322
																																	3.74151
																																	3.589
																																	4.22605
																																	2.32863
																																	2.84078
																																	3.48038
																																	2.53099
																																	3.69616
																																	5.20542
																																	1.7917
																																	3.29102
																																	2.54934
																																	3.28083
																																	5.25331
																																	3.60581
																																	5.24414
																																	1.38341
																																	8.14037
																																	3.6976
																																	1.56462
																																	4.68971
																																	4.30885
																																	1.91695
																																	3.20143
																																	2.84392
																																	2.61235
																																	4.81658
																																	9.50221
																																	6.01011
																																	4.91177
																																	2.67536
																																	5.41355
																																	2.91245
																																	2.11498
																																	2.15752
																																	2.94565
																																	5.23276
																																	3.9758
																																	5.02845
																																	7.65039
																																	1.81437
																																	1.60997
																																	1.92281
																																	9.08891
																																	3.00722
																																	2.49703
																																	2.99745
																																	4.58186
																																	3.13179
																																	3.83186
																																	1.94251
																																	4.14419
																																	2.38595
																																	3.13748
																																	1.87441
																																	2.00348
																																	2.41236
																																	2.66933
																																	7.39564
																																	1.4054
																																	3.17867
																																	2.10903
																																	2.48828
																																	1.37024
																																	3.88273
																																	1.82235
																																	2.78218
																																	4.00909
																																	1.45584
																																	2.22062
																																	3.43266
																																	4.14716
																																	6.87712
																																	4.52081
																																	3.35504
																																	2.36422
																																	5.00824
																																	2.14173
																																	5.12279
																																	3.26325
																																	2.91568
																																	3.18325
																																	2.18589
																																	5.0721
																																	6.35003
																																	1.29093
																																	3.54297
																																	4.22283
																																	2.48285
																																	6.8474
																																	4.87627
																																	2.2579
																																	2.66551
																																	5.15031
																																	4.14317
																																	1.55885
																																	4.94327
																																	1.20143
																																	1.17425
																																	3.82982
																																	3.07702
																																	5.18224
																																	6.31658
																																	4.38502
																																	6.6402
																																	4.30647
																																	2.02182
																																	6.13061
																																	3.74142
																																	2.0118
																																	1.93453
																																	2.26673
																																	1.66602
																																	2.91712
																																	2.38782
																																	2.81539
																																	1.67773
																																	2.71697
																																	5.24474
																																	3.40863
																																	2.61608
																																	2.41118
																																	2.90166
																																	1.23752
																																	1.95712
																																	3.53813
																																	5.67986
																																	1.4983
																																	3.68928
																																	2.26359
																																	1.63655
																																	2.46535
																																	2.51783
																																	2.09587
																																	3.02548
																																	2.65489

## Sheet: Fig 4A
RD

## Sheet: Fig4-B
RD	MDR1				MRP1				BCRP
	WT	PI3K H1047R	Myr-AKT1		WT	PI3K H1047R	Myr-AKT1		WT	PI3K H1047R	Myr-AKT1
replicates:	1	32.4467	12.1257		1	1.54756	1.85318		1.16473	2.9897	1.30134
	1	30.6965	16		0.747425	1.75321	1.46409		1	2.86791	3.18215
	1.10191	22.9433	5.73582		0.965936	1.60214	1.54756		1.14076	4.08405	3.07375
	0.895025	42.8137	7.11074		0.852635	1.70527	2		1.34723	2.78949	2.51403
	1.00696	41.9326	11.1579		0.80107	2.86791	1.75321		1.81504	3.94493	2.42839
Average	1.00078	34.1665	10.426		0.873413	1.89522	1.72361		1.29355	3.33522	2.49993
Raw Data
Plate 1
	RD S				RD PI3k				RD AKT
	ABCB1	ABCC1	Actin		ABCB1	ABCC1	Actin		ABCB1	ABCC1	Actin
	39.76	24.42	16.98		34.37	23.42	16.61		35.13	22.5	15.95
	39.66	24.74	16.88		33.59	23.38	16.75		35.38	23.49	16.6
	39.52	24.37	16.88		34.84	23.34	16.58		36.21	22.76	15.95
	39.83	24.56	16.89		34.24	23.55	16.88		35.93	22.42	15.98
	39.56	24.55	16.79		34.37	22.9	16.98		35.56	22.89	16.26
Normalized to Actin	22.78	7.44			17.76	6.81			19.18	6.55
	22.78	7.86			17.84	6.63			18.78	6.89
	22.64	7.49			18.26	6.76			20.26	6.81
	22.94	7.67			17.36	6.67			19.95	6.44
	22.77	7.76			17.39	5.92			19.3	6.63
Normalized to RD-S	0	0			-5.02	-0.63			-3.6	-0.89
	0	0.42			-4.94	-0.81			-4	-0.55
	-0.14	0.05			-4.52	-0.68			-2.52	-0.63
	0.16	0.23			-5.42	-0.77			-2.83	-1
	-0.01	0.32			-5.39	-1.52			-3.48	-0.81
Log 2	1	1			32.4467	1.54756			12.1257	1.85318
	1	0.747425			30.6965	1.75321			16	1.46409
	1.10191	0.965936			22.9433	1.60214			5.73582	1.54756
	0.895025	0.852635			42.8137	1.70527			7.11074	2
	1.00696	0.80107			41.9326	2.86791			11.1579	1.75321
Plate 2 -ABCG2
Raw	RD-S		RD-PIK3		RD Akt
	ABCG2	Actin	ABCG2	Actin	ABCG2	Actin
	28.73	16.77	26.86	16.26	27.67	15.87
	28.6	16.42	27.02	16.36	26.88	16.37
	28.57	16.58	27.56	17.41	26.43	15.87
	28.05	16.3	26.61	15.91	26.44	15.59
	28.09	16.77	26.63	16.43	27.41	16.51
Normalized to Actin	11.96		10.6		11.8
	12.18		10.66		10.51
	11.99		10.15		10.56
	11.75		10.7		10.85
	11.32		10.2		10.9
Normalized to RD-S	-0.22		-1.58		-0.38
	0		-1.52		-1.67
	-0.19		-2.03		-1.62
	-0.43		-1.48		-1.33
	-0.86		-1.98		-1.28
Log 2	1.16473		2.9897		1.30134
	1		2.86791		3.18215
	1.14076		4.08405		3.07375
	1.34723		2.78949		2.51403
	1.81504		3.94493		2.42839

[truncated: 23 more sheets: Fig 4-C, Fig 4-D, Fig 4-E, Fig 4-F, Fig 4-G, Fig 4-H, Fig 5-A, Fig 5B siNRF2, Fig 5C drug uptake, Fig 5D, Fig 5-E, 5F, Fig 5G, Fig 6A, Fig 6B (smmary), Fig S13B, Fig 6B Raw data - RD OT treat, Fig 6B Raw data - RD VAC treat, Fig 6B Raw data - RD Alp treat, Fig 6B Raw data - Rh41 OT treat, Fig 6B Raw data - Rh41 Alp only …]
