# Supplementary material for: The PIK3CA/AKT pathway drives therapy resistance in rhabdomyosarcoma
Source: Nat Commun. 2025 Dec 10;17:65. doi: 10.1038/s41467-025-66632-9 (PMC12770561; doi:10.1038/s41467-025-66632-9)
Supplement: Supplementary file 13 — Source data [file 41467_2025_66632_MOESM13_ESM.zip › Source Data Supp-YW-Oct 20,2025 (1).xlsx]

## Sheet: Fig S1
Ki67								TUNNEL
Rh41		Total cells	pos. cells	ratio	average	SD		Rh41		Total cells	pos. cells	ratio	average	SD
S1	Image_41996.jpg	541	465	0.859519	0.875086	0.0117218		S1	Image_41981.jpg	413	13	0.031477	0.0299938	0.00909957
	Image_41997.jpg	410	364	0.887805					Image_41982.jpg	372	15	0.0403226
	Image_41998.jpg	426	374	0.877934					Image_41983.jpg	385	7	0.0181818
R1	Image_42005.jpg	394	339	0.860406	0.891514	0.0320591		R1	Image_41990.jpg	462	25	0.0541126	0.0448326	0.00977458
	Image_42006.jpg	428	376	0.878505					Image_41991.jpg	428	21	0.0490654
	Image_42007.jpg	435	407	0.935632					Image_41992.jpg	447	14	0.0313199
R2	Image_42008.jpg	383	257	0.671018	0.828324	0.112208		R2	Image_41993.jpg	388	22	0.056701	0.0712243	0.0106435
	Image_42009.jpg	396	352	0.888889					Image_41994.jpg	293	24	0.0819113
	Image_42010.jpg	387	358	0.925065					Image_41995.jpg	413	31	0.0750605
MAST 139								MAST 139
S1	Image_42024.jpg	219	192	0.876712	0.833869	0.0458664		S1	Image_42036.jpg	327	8	0.0244648	0.018318	0.00440043
	Image_42025.jpg	227	194	0.854626					Image_42037.jpg	486	7	0.0144033
	Image_42026.jpg	296	228	0.77027					Image_42038.jpg	373	6	0.0160858
R1	Image_42027.jpg	266	225	0.845865	0.837571	0.0168826		R1	Image_42039.jpg	284	9	0.0316901	0.0391204	0.00547361
	Image_42028.jpg	285	232	0.814035					Image_42040.jpg	293	12	0.0409556
	Image_42029.jpg	231	197	0.852814					Image_42041.jpg	246	11	0.0447154
R2	Image_42030.jpg	167	143	0.856287	0.83224	0.0211183		R2	Image_42042.jpg	282	8	0.0283688	0.0347687	0.00525369
	Image_42031.jpg	225	188	0.835556					Image_42043.jpg	291	12	0.0412371
	Image_42032.jpg	287	231	0.804878					Image_42044.jpg	317	11	0.0347003
R3	Image_42033.jpg	318	276	0.867925	0.872459	0.0140239		R3	Image_42045.jpg	384	10	0.0260417	0.0210901	0.00353142
	Image_42034.jpg	331	284	0.858006					Image_42046.jpg	365	7	0.0191781
	Image_42035.jpg	304	271	0.891447					Image_42047.jpg	277	5	0.0180505
MAST 39								MAST 39					average	SD
S1	Image_42062.jpg	295	255	0.864407	0.902452	0.0270798		S1	Image_42072.jpg	496	5	0.0100806	0.00949601	0.00245731
	Image_42061.jpg	328	301	0.917683					Image_42073.jpg	481	3	0.00623701
	Image_42060.jpg	281	260	0.925267					Image_42074.jpg	493	6	0.0121704
R1	Image_42065.jpg	190	172	0.905263	0.861763	0.0309924		R1	Image_42075.jpg	508	11	0.0216535	0.0275653	0.0115639
	Image_42064.jpg	328	274	0.835366					Image_42076.jpg	462	8	0.017316
	Image_42063.jpg	309	261	0.84466					Image_42077.jpg	526	23	0.0437262
R2	Image_42066.jpg	248	232	0.935484	0.944697	0.00771132		R2	Image_42078.jpg	514	15	0.0291829	0.0286381	0.00285888
	Image_42067.jpg	287	271	0.944251					Image_42079.jpg	534	17	0.0318352
	Image_42068.jpg	241	230	0.954357					Image_42080.jpg	482	12	0.0248963
R3	Image_42069.jpg	294	285	0.969388	0.960624	0.0067943		R3	Image_42072.jpg	463	9	0.0194384	0.0216383	0.00505924
	Image_42070.jpg	318	303	0.95283					Image_42073.jpg	475	8	0.0168421
	Image_42071.jpg	347	333	0.959654					Image_42074.jpg	454	13	0.0286344

## Sheet: Fig S2
	SMSCTR			JR-1			RMS176			381T			RMS559			Rh30			Rh5			Rh3
Day	Proliferation index		Day	Proliferation index		Day	Proliferation index		Day	Proliferation index		Day	Proliferation index		Day	Proliferation index		Day	Proliferation index		Day	Proliferation index
0	1		0	1		0	1		0	1		0	1		0	1		0	1		0	1
7	1.11243		7	0.26456		7	1.07165		7	0.92082		7	0.69903		7	0.51713		7	0.29346		7	0.42175
14	1.06312		14	1.01678		14	0.51869		14	0.22249		14	0.10097		14	0.86449		14	0.43178		14	0.26359
21	0.16568		21	0.02665		21	1.49533		21	0.7308		21	0.06408		21	0.12928		21	0.59626		21	1.12685
28	1.07298		28	0.36525		28	0.20561		28	0.10293		28	0.0699		28	0.15265		28	0.36262		28	0.16474
35	0.63511		35	0.25765		35	0.20561		35	0.0958		35	0.0699		35	0.13707		35	0.94393		35	1.32949
42	0.31361		41	0.231		42	1.21495		42	0.03563					42	0.21651		42	0.42991		42	0.23229
49	1.05128		49	0.31096		49	0.67913		49	0.01346					49	0.26636		49	0.29907		49	0.1598
56	0.05325		56	1.03653		56	0.22586								56	0.58567		56	0.48972		56	0.26359
63	0.55227		63	0.13129		63	0.34268								63	1.03115		63	0.65421		63	0.34596
70	1.28402		70	0.4541		70	0.3972								70	0.30841		70	0.59813		70	0.32619
			84	0.97335		84	0.61059								77	0.57632		77	0.23178		77	0.12356
			91	0.04344		91	0.77103								84	0.20093		84	0.55701		84	0.29325
			98	0.04442		98	0.18692								91	0.08879		91	0.54579		91	0.29654
			105	0.04146		105	0.20561								98	0.41433		98	0.84112		98	1.32949
						112	0.26791								105	0.38474		105	1.04673		105	0.23229
						119	0.28816								112	1.18069					112	0.15815
															119	1.18536					119	0.07908

## Sheet: Fig S5 MDR1 PIK3CA
139 S	#image	Total cell	positive MDR1	ratio	positive PIK3CA	ratio
#1	734	165	5	0.030303	7	0.0424242
	735	152	0	0	0	0
	737	153	5	0.0326797	11	0.0718954
			Average	0.0209943		0.0381066
			STD	0.0182204		0.0361417
#2	739	531	10	0.0188324	11	0.0207156
	741	710	15	0.0211268	21	0.0295775
	743	794	21	0.0264484	12	0.0151134
			Average	0.0221358		0.0218021
			STD	0.00390697		0.00729301
#3	745	487	21	0.0431211	24	0.0492813
	747	698	123	0.176218	121	0.173352
	749	564	2	0.0035461	2	0.0035461
			Average	0.074295		0.0753933
			STD	0.0904585		0.0878631
139R
#1	758	143	50	0.34965	28	0.195804
	759	147	105	0.714286	55	0.37415
	761	151	57	0.377483	58	0.384106
			Average	0.480473		0.31802
			STD	0.202965		0.105959
#2	763	138	56	0.405797	43	0.311594
	765	67	31	0.462687	8	0.119403
	767	101	18	0.178218	24	0.237624
			Average	0.3489		0.222874
			STD	0.150528		0.0969409
#3	770	103	91	0.883495	43	0.417476
	771	103	76	0.737864	46	0.446602
	773	81	40	0.493827	47	0.580247
			Average	0.705062		0.481442
			STD	0.196894		0.0867984
39 S		Total cell	positive MDR1		positive PIK3CA
#1	Snap-677	458	153	0.334061	85	0.18559
	Snap-678	484	92	0.190083	89	0.183884
	Snap-680	974	274	0.281314	183	0.187885
			Average	0.268486		0.185786
			STD	0.0728414		0.0020076
#2	Snap-682	483	45	0.0931677	15	0.0310559
	Snap-684	325	8	0.0246154	30	0.0923077
	Snap-686	451	60	0.133038	42	0.0931264
	Snap-688	302	3	0.00993377	3	0.00993377
			Average	0.0558623		0.0651226
			STD	0.0672378		0.0477967
#3	Snap-690	368	7	0.0190217	8	0.0217391
	Snap-692	377	31	0.0822281	26	0.0689655
	Snap-694	885	91	0.102825	122	0.137853
			Average	0.0680249		0.0761859
			STD	0.0436697		0.0583928
39R
#1	Snap-702	337	257	0.762611	234	0.694362
	Snap-706	483	446	0.923395	416	0.861284
	Snap-708	599	562	0.93823	521	0.869783
			Average	0.874746		0.808476
			STD	0.0973941		0.0989171
#2	Snap-710	485	462	0.952577	377	0.77732
	Snap-712	396	340	0.858586	351	0.886364
	Snap-714	498	462	0.927711	432	0.86747
			Average	0.912958		0.843718
			STD	0.0487015		0.0582733
#3	Snap-720	294	248	0.843537	264	0.897959
	Snap-723	343	301	0.877551	279	0.813411
	Snap-725	488	442	0.905738	361	0.739754
			Average	0.875609		0.817041
			STD	0.0311456		0.079165

## Sheet: Fig S5 pAKT
				Total number of cells: image 1	Number of positive cells (orange): image 1	Ratio	Total number of cells: image 2	Number of positive cells (orange): image 2	Ratio	Total number of cells: image 3	Number of positive cells (orange): image 3	Ratio	Average	STD
		39S1	Square #1	98	1	0.0102041	104	2	0.0192308	104	1	0.00961538
			Square #2	86	1	0.0116279	83	2	0.0240964	101	1	0.00990099
			Square #3	86	2	0.0232558	100	3	0.03	82	1	0.0121951
			Average			0.0150293			0.0244424			0.0105705	0.0166807	0.00578232
		39S2	Square #1	120	0	0	95	0	0	75	0	0
			Square #2	76	0	0	94	1	0.0106383	76	0	0
			Square #3	89	0	0	97	1	0.0103093	81	0	0
			Average			0			0.00698253			0	0.00232751	0.00329159
		39S3	Square #1	110	2	0.0181818	102	2	0.0196078	92	2	0.0217391
			Square #2	111	1	0.00900901	96	2	0.0208333	88	1	0.0113636
			Square #3	103	2	0.0194175	90	1	0.0111111	86	2	0.0232558
			Average			0.0155361			0.0171841			0.0187862	0.0171688	0.00132689
	39	39R1	Square #1	85	7	0.0823529	91	8	0.0879121	81	6	0.0740741
			Square #2	90	8	0.0888889	76	10	0.131579	93	10	0.107527
			Square #3	85	9	0.105882	86	8	0.0930233	78	8	0.102564
			Average			0.0923747			0.104171			0.0947217	0.0970893	0.00509867
		39R2	Square #1	83	10	0.120482	76	6	0.0789474	83	8	0.0963855
			Square #2	70	8	0.114286	89	8	0.0898876	84	7	0.0833333
			Square #3	82	9	0.109756	107	11	0.102804	91	9	0.0989011
			Average			0.114841			0.0905462			0.0928733	0.0994203	0.0109456
		39R3	Square #1	97	7	0.0721649	97	8	0.0824742	69	12	0.173913
			Square #2	109	8	0.0733945	96	7	0.0729167	74	18	0.243243
			Square #3	97	8	0.0824742	87	7	0.0804598	92	32	0.347826
			Average			0.0760112			0.0786169			0.254994	0.136541	0.0837659
		139S1	Square #1	100	0	0	84	0	0	82	1	0.0121951
			Square #2	128	0	0	70	1	0.0142857	89	2	0.0224719
			Square #3	116	0	0	91	3	0.032967	97	0	0
			Average			0			0.0157509			0.0115557	0.0091022	0.00666021
		139S2	Square #1	85	1	0.0117647	75	0	0	88	0	0
			Square #2	89	0	0	67	0	0	75	0	0
			Square #3	76	0	0	81	0	0	80	0	0
			Average			0.00392157			0			0	0.00130719	0.00184865
		139S3	Square #1	99	0	0	77	0	0	80	0	0
			Square #2	88	0	0	80	0	0	74	0	0
			Square #3	91	0	0	69	0	0	68	0	0
			Average			0			0			0	0	0
	139	139R1	Square #1	103	9	0.0873786	76	8	0.105263	78	7	0.0897436
			Square #2	74	7	0.0945946	62	6	0.0967742	73	8	0.109589
			Square #3	64	7	0.109375	71	6	0.0967742	72	7	0.0972222
			Average			0.0971161			0.0996038			0.0988516	0.0985238	0.00104174
		139R2	Square #1	50	5	0.1	66	5	0.0757576	67	9	0.134328
			Square #2	58	5	0.0862069	58	6	0.103448	68	7	0.102941
			Square #3	71	7	0.0985915	59	5	0.0847458	54	6	0.111111
			Average			0.0949328			0.0879839			0.116127	0.0996812	0.0119699
		139R3	Square #1	49	14	0.285714	52	12	0.230769	48	9	0.1875
			Square #2	50	13	0.26	56	14	0.25	50	8	0.16
			Square #3	48	13	0.270833	47	13	0.276596	48	7	0.145833
			Average			0.272183			0.252455			0.164444	0.229694	0.046836

## Sheet: Fig S5 pNRF2
				Total number of cells: image 1	Number of positive cells (orange): image 1	Ratio	Total number of cells: image 2	Number of positive cells (orange): image 2	Ratio	Total number of cells: image 3	Number of positive cells (orange): image 3	Ratio	Average	STD
	39	39R1		2613	909	0.347876	2008	966	0.481076	2090	871	0.416746	0.415233	0.0543891
		39R2		2997	1506	0.502503	2836	1442	0.508463	2860	1397	0.488462	0.499809	0.00838461
		39R3		2554	802	0.314017	2447	954	0.389865	2445	893	0.365235	0.356373	0.0315926
		39S1		2439	0	0	2451	0	0	2307	1	0.000433463	0.000144488	0.000204337
		39S2		2299	26	0.0113093	2139	71	0.0331931	2066	45	0.0217812	0.0220945	0.00893678
		39S3		2019	36	0.0178306	1716	36	0.020979	2179	31	0.0142267	0.0176788	0.00275871
	139	139R1		2185	383	0.175286	2289	706	0.308432	2025	561	0.277037	0.253585	0.0568298
		139R2		2377	287	0.12074	2192	340	0.155109	1961	403	0.205507	0.160452	0.0348116
		139R3		1779	211	0.118606	1786	537	0.300672	1853	508	0.27415	0.231143	0.0803087
		139S1		2452	11	0.00448613	2611	6	0.00229797	2412	5	0.00207297	0.00295236	0.00108843
		139S2		2486	83	0.033387	2342	54	0.0230572	2193	112	0.0510716	0.0358386	0.0115675
		139S3		1905	20	0.0104987	2088	55	0.026341	2045	11	0.00537897	0.0140729	0.00892311

## Sheet: S6C
DMSO	Days	RD-S			RD-R1			RD-R2				OT	Days	RD-S			RD-R1			RD-R2
	0	106.993	99.0385	93.9977	105.736	94.3784	99.9086	100.81	95.8647	103.383			0	106.993	99.0385	93.9977	105.736	94.3784	99.9086	100.81	95.8647	103.383
	1	190.57	194.563	178.748	187.004	185.839	180.673	230.869	237.25	220.041			1	195.506	180.752	171.289	182.492	164.492	185.861	175.79	152.436	159.132
	2	229.892	261.885	262.665	272.212	293.1	262.051	256.312	295.537	268.425			2	183.433	207.503	169.958	252.954	305.624	229.324	216.622	231.049	212.474
	4	896.279	864.136	1035.14	1019.59	1025.54	906.474	898.602	1755.76	1001.85			4	315.306	326.741	290.846	683.133	424.078	567.202	325.879	330.057	324.226
	7	2301.86	1953.78	1864.14	2329.02	1815.5	1892.16	1808.66	1974.24	1567.03			7	318.848	249.16	241.327	851.229	867.179	931.711	604.208	505.981	544.665
Normalized	Days											Normalized	Days
	0	1.06993	0.990385	0.939977	1.05736	0.943784	0.999086	1.0081	0.958647	1.03383			0	1.06993	0.990385	0.939977	1.05736	0.943784	0.999086	1.0081	0.958647	1.03383
	1	1.9057	1.94563	1.78748	1.87004	1.85839	1.80673	2.30869	2.3725	2.20041			1	1.95506	1.80752	1.71289	1.82492	1.64492	1.85861	1.7579	1.52436	1.59132
	2	2.29892	2.61885	2.62665	2.72212	2.931	2.62051	2.56312	2.95537	2.68425			2	1.83433	2.07503	1.69958	2.52954	3.05624	2.29324	2.16622	2.31049	2.12474
	4	8.96279	8.64136	10.3514	10.1959	10.2554	9.06474	8.98602	17.5576	10.0185			4	3.15306	3.26741	2.90846	6.83133	4.24078	5.67202	3.25879	3.30057	3.24226
	7	23.0186	19.5378	18.6414	23.2902	18.155	18.9216	18.0866	19.7424	15.6703			7	3.18848	2.4916	2.41327	8.51229	8.67179	9.31711	6.04208	5.05981	5.44665
DMSO	Days	Rh41-S			Rh41-R1			Rh41-R2					Days	Rh41-S			Rh41-R1			Rh41-R2
	0	101.532	103.211	95.2899	106.737	102.355	90.9285	106.675	98.184	95.1887			0	101.532	103.211	95.2899	106.675	98.184	95.1887	106.737	102.355	90.9285
	1	125.211	129.533	132.976	118.284	119.177	116.328	145.103	144.884	152.442			1	121.677	120.099	114.19	150.644	145.576	143.025	110.743	111	102.61
	2	188.4	170.878	205.76	168.127	161.693	163.996	210.831	176.621	188.559			2	183.838	193.901	178.337	235.73	211.648	184.235	164.997	179.394	161.292
	4	497.622	535.803	484.42	364.096	415.473	373.61	416.851	367.539	331.561			4	154.918	166.47	150.202	226.616	230.04	213.934	256.91	275.689	282.599
	7	880.294	943.067	925.675	701.627	750.926	746.169	619.965	672.36	595.417			7	103.042	122.602	111.891	259.321	345.011	337.284	491.057	483.08	447.251
Normalized	Days											Normalized	Days
	0	1.01532	1.03211	0.952899	1.06737	1.02354	0.909285	1.06675	0.98184	0.951887			0	1.01532	1.03211	0.952899	1.06675	0.98184	0.951887	1.06737	1.02354	0.909285
	1	1.25211	1.29533	1.32976	1.18284	1.19177	1.16328	1.45103	1.44884	1.52442			1	1.21677	1.20099	1.1419	1.50644	1.45576	1.43025	1.10743	1.11	1.0261
	2	1.884	1.70878	2.0576	1.68127	1.61693	1.63996	2.10831	1.76621	1.88559			2	1.83838	1.93901	1.78337	2.3573	2.11648	1.84235	1.64997	1.79394	1.61292
	4	4.97622	5.35803	4.8442	3.64096	4.15473	3.7361	4.16851	3.67539	3.31561			4	1.54918	1.6647	1.50202	2.26616	2.3004	2.13934	2.5691	2.75689	2.82599
	7	8.80294	9.43067	9.25675	7.01627	7.50926	7.46169	6.19965	6.7236	5.95417			7	1.03042	1.22602	1.11891	2.59321	3.45011	3.37284	4.91057	4.8308	4.47251

## Sheet: S6D
RD-S	DMSO				OT				RD-R1	DMSO				OT				RD-R2	DMSO				OT
0	230	243	161		230	243	161			297	238	273		297	238	273			430	217	273		430	217	273
2	293	336	267		288	229	239			257	249	209		441	336	221			239	232	237		339	316	232
4	638	1027	826		1828	2187	2016			577	548	587		892	872	968			582	620	541		584	821	946
7	2041	2359	2468		8399	6719	7001			3817	2397	2359		2490	3343	2737			3302	2770	2462		2192	2492	2404
	2.3	2.43	1.61		2.3	2.43	1.61			2.97	2.38	2.73		2.97	2.38	2.73			4.3	2.17	2.73		4.3	2.17	2.73
	2.93	3.36	2.67		2.88	2.29	2.39			2.57	2.49	2.09		4.41	3.36	2.21			2.39	2.32	2.37		3.39	3.16	2.32
	6.38	10.27	8.26		18.28	21.87	20.16			5.77	5.48	5.87		8.92	8.72	9.68			5.82	6.2	5.41		5.84	8.21	9.46
	20.41	23.59	24.68		83.99	67.19	70.01			38.17	23.97	23.59		24.9	33.43	27.37			33.02	27.7	24.62		21.92	24.92	24.04
Rh41-S	DMSO				O+T					DMSO				O+T					DMSO				O+T
0	102	179	138		102	179	138			522	297	361		522	297	361			194	125	166		194	125	166
2	173	122	155		140	112	142			295	303	487		443	260	390			127	122	260		81	147	181
4	409	404	834		1398	1442	1566			328	270	270		322	402	349			277	254	236		297	429	428
7	1349	1021	1107		3179	4037	2571			794	788	590		1351	1075	1018			509	401	431		734	743	661
	1.02	1.79	1.38		1.02	1.79	1.38			5.22	2.97	3.61		5.22	2.97	3.61			1.94	1.25	1.66		1.94	1.25	1.66
	1.73	1.22	1.55		1.4	1.12	1.42			2.95	3.03	4.87		4.43	2.6	3.9			1.27	1.22	2.6		0.81	1.47	1.81
	4.09	4.04	8.34		13.98	14.42	15.66			3.28	2.7	2.7		3.22	4.02	3.49			2.77	2.54	2.36		2.97	4.29	4.28
	13.49	10.21	11.07		31.79	40.37	25.71			7.94	7.88	5.9		13.51	10.75	10.18			5.09	4.01	4.31		7.34	7.43	6.61

## Sheet: S6F
	RD-S1 Vehicle	RD-S1 OT	RD-R1 Vehicle	RD-R1 OT	RD-R4 Vehicle	RD-R4 OT
#1	54.1667	7.89474	46.2687	23.5294	42.2764	36.6667
#2	31.25	9.09091	35.6021	25.2874	23.8636	47.0588
#3	38.1579	3.33333	33.4218	47.3684	39.5833	39.3548
Avg	41.1915	6.77299	38.4308	32.0617	35.2411	41.0268
STD	11.7557	3.03828	6.87474	13.2851	9.94478	5.39405
	Rh41-S1 Vehicle	Rh41-S1 OT	Rh41-R1 Vehicle	Rh41-R1 OT	Rh41-R2 Vehicle	Rh41-R2 OT
#1	53.1915	5.26316	43.6464	17.6471	52.8302	19.7222
#2	38.4058	2.43902	43.2692	23.0769	50.303	16.2393
#3	49.3939	2.8169	45.2514	16.6667	46.8586	14.878
Avg	46.9971	3.50636	44.0557	19.1302	49.9973	16.9465
STD	7.67873	1.53312	1.05255	3.45292	2.99749	2.49832

## Sheet: S6I
RD	Live				Early apoptosis				Late apoptosis
RD-S1 Vehicle	97.89	98.57	97.88		0.66	0.5	0.83		1.45	1.93	1.29
RD-S1 OT	17.6	37.78	29.3		3.9	3.42	2.9		78.5	58.8	67.8
RD-R1 Vehicle	96.52	95.96	96.22		0.53	0.42	0.42		2.95	3.51	3.36
RD-R1 OT	72.46	77.35	68.95		2.14	2.25	2.55		25.4	20.4	28.5
RD-R4 Vehicle	96.12	97.02	96.74		1.44	1.16	1.41		2.44	1.82	1.85
RD-R4 OT	59.4	67.3	71.7		25.4	19.8	17		15.2	12.9	11.3
Rh41	Live				Early apoptosis				Late apoptosis
Rh41-S1 Vehicle	99.97	99.98	99.42		0.02	0.02	0.32		0.01	0	0.26
Rh41-S1 OT	8.49	8.24	9.55		80.4	79	78		11.07	12.75	12.39
Rh41-R1 Vehicle	99.89	99.91	99.92		0.1	0.09	0.07		0.01	0	0.01
Rh41-R1 OT	51.7	47.4	50.1		34.2	39.6	37		14.1	12.94	12.88
Rh41-R2 Vehicle	99.85	99.89	99.92		0.14	0.08	0.08		0.01	0.03	0
Rh41-R2 OT	30.4	38	36.2		40.9	16.5	40.2		28.77	45.58	23.68

## Sheet: S7 A, D
	RD-S		RD-R1		RD-R2
Tari Concentration (µM)	Rep 1	Rep 2	Rep 1	Rep 2	Rep 1	Rep 2
0	100	100	100	100	100	100
2.5	89.3431	90.4229	105.636	104.639	102.919	104.99
5	46.9731	47.3074	54.1701	71.9686	61.9049	47.0274
10	32.6926	27.4712	33.2359	26.5563	42.4535	33.3991
20	9.32977	5.94016	14.9133	11.3229	34.3003	26.3804
LogIC50	0.7479		0.845		0.9086
IC50 (µM)	5.597		6.999		8.102
Std. Error-LogIC50	0.02919		0.03658		0.07218
Std. Error-IC50	1.06952		1.08788		1.18081
	Rh41-S		Rh41-R1		Rh41-R2
Tari Concentration (µM)	Rep 1	Rep 2	Rep 1	Rep 2	Rep 1	Rep 2
0	100	100	100	100	100	100
1	116.693	109.152	112.829	105.888	113.329	102.705
2.5	99.7335	102.215	93.4468	104.002	100.402	96.9757
5	59.4144	51.2237	37.0815	33.1868	42.1234	28.1567
10	16.967	8.56982	14.4493	8.44876	19.977	17.5716
LogIC50	0.7347		0.6571		0.654
IC50	5.429		4.54		4.508
Std. Error-LogIC50	0.03062		0.03568		0.03529
Std. Error-IC50	1.07305		1.08563		1.08465

[truncated: 11 more sheets: S7 B, C, E, F, Fig S10A, Fig S10B , Fig S10C, Fig S10D, Fig S10 E, Fig S10F, Fig S10G, Fig S11, Fig S12, Fig S13]
